# Supplementary material for: Insect pollinators can unlock an annual monetary value of more than US $100 million from crop production in Rwanda
Source: Sci Rep. 2023 Nov 16;13:20108. doi: 10.1038/s41598-023-46936-w (PMC10654601; doi:10.1038/s41598-023-46936-w)
Supplement: Supplementary file 1 — Supplementary Information 1. [file 41598_2023_46936_MOESM1_ESM.xlsx]

## Sheet: Crop_AgroVars_rawdata_Rwanda_20
Crop production, area harvested and yield data for Rwanda from 2014-2020 downlaoded from FAOstat.org in Feburay 2023. This was cleaned, enriched with data from other reports and used to calculate the insect pollinator dependency of the agriculture sector in Rwanda. The final dataset is found in Table_1_SuppInfo: Crop-insect pollinator dependency table Rwanda.
Domain Code	Domain	Area Code (M49)	Area	Element Code	Element	Item Code (CPC)	Item	Year Code	Year	Unit	Value	Flag	Flag Description
QCL	Crops and livestock products	646	Rwanda	5312	Area harvested	1311	Avocados	2014	2014	ha	650	E	Estimated value
QCL	Crops and livestock products	646	Rwanda	5419	Yield	1311	Avocados	2014	2014	hg/ha	116923	E	Estimated value
QCL	Crops and livestock products	646	Rwanda	5510	Production	1311	Avocados	2014	2014	tonnes	7600	E	Estimated value
QCL	Crops and livestock products	646	Rwanda	5312	Area harvested	1312	Bananas	2014	2014	ha	409960	A	Official figure
QCL	Crops and livestock products	646	Rwanda	5419	Yield	1312	Bananas	2014	2014	hg/ha	25344	A	Official figure
QCL	Crops and livestock products	646	Rwanda	5510	Production	1312	Bananas	2014	2014	tonnes	1039020	A	Official figure
QCL	Crops and livestock products	646	Rwanda	5312	Area harvested	115	Barley	2014	2014	ha	0	M	Missing value (data cannot exist, not applicable)
QCL	Crops and livestock products	646	Rwanda	5510	Production	115	Barley	2014	2014	tonnes	0	M	Missing value (data cannot exist, not applicable)
QCL	Crops and livestock products	646	Rwanda	5312	Area harvested	1701	Beans, dry	2014	2014	ha	465865	A	Official figure
QCL	Crops and livestock products	646	Rwanda	5419	Yield	1701	Beans, dry	2014	2014	hg/ha	8914	A	Official figure
QCL	Crops and livestock products	646	Rwanda	5510	Production	1701	Beans, dry	2014	2014	tonnes	415259	A	Official figure
QCL	Crops and livestock products	646	Rwanda	5312	Area harvested	1212	Cabbages	2014	2014	ha	5595	I	Imputed value
QCL	Crops and livestock products	646	Rwanda	5419	Yield	1212	Cabbages	2014	2014	hg/ha	127145	E	Estimated value
QCL	Crops and livestock products	646	Rwanda	5510	Production	1212	Cabbages	2014	2014	tonnes	71135.1	I	Imputed value
QCL	Crops and livestock products	646	Rwanda	5312	Area harvested	1251	Carrots and turnips	2014	2014	ha	1682	I	Imputed value
QCL	Crops and livestock products	646	Rwanda	5419	Yield	1251	Carrots and turnips	2014	2014	hg/ha	88672	E	Estimated value
QCL	Crops and livestock products	646	Rwanda	5510	Production	1251	Carrots and turnips	2014	2014	tonnes	14915.8	I	Imputed value
QCL	Crops and livestock products	646	Rwanda	5312	Area harvested	1520.01	Cassava, fresh	2014	2014	ha	68852	I	Imputed value
QCL	Crops and livestock products	646	Rwanda	5419	Yield	1520.01	Cassava, fresh	2014	2014	hg/ha	130748	E	Estimated value
QCL	Crops and livestock products	646	Rwanda	5510	Production	1520.01	Cassava, fresh	2014	2014	tonnes	900227	A	Official figure
QCL	Crops and livestock products	646	Rwanda	5312	Area harvested	1231	Chillies and peppers, green (Capsicum spp. and Pimenta spp.)	2014	2014	ha	323	I	Imputed value
QCL	Crops and livestock products	646	Rwanda	5419	Yield	1231	Chillies and peppers, green (Capsicum spp. and Pimenta spp.)	2014	2014	hg/ha	137584	E	Estimated value
QCL	Crops and livestock products	646	Rwanda	5510	Production	1231	Chillies and peppers, green (Capsicum spp. and Pimenta spp.)	2014	2014	tonnes	4443.36	I	Imputed value
QCL	Crops and livestock products	646	Rwanda	5312	Area harvested	1610	Coffee, green	2014	2014	ha	55030	A	Official figure
QCL	Crops and livestock products	646	Rwanda	5419	Yield	1610	Coffee, green	2014	2014	hg/ha	2976	A	Official figure
QCL	Crops and livestock products	646	Rwanda	5510	Production	1610	Coffee, green	2014	2014	tonnes	16379	A	Official figure
QCL	Crops and livestock products	646	Rwanda	5312	Area harvested	1233	Eggplants (aubergines)	2014	2014	ha	6699	I	Imputed value
QCL	Crops and livestock products	646	Rwanda	5419	Yield	1233	Eggplants (aubergines)	2014	2014	hg/ha	76357	E	Estimated value
QCL	Crops and livestock products	646	Rwanda	5510	Production	1233	Eggplants (aubergines)	2014	2014	tonnes	51153.5	I	Imputed value
QCL	Crops and livestock products	646	Rwanda	5312	Area harvested	142	Groundnuts, excluding shelled	2014	2014	ha	27513	A	Official figure
QCL	Crops and livestock products	646	Rwanda	5419	Yield	142	Groundnuts, excluding shelled	2014	2014	hg/ha	3700	A	Official figure
QCL	Crops and livestock products	646	Rwanda	5510	Production	142	Groundnuts, excluding shelled	2014	2014	tonnes	10181	A	Official figure
QCL	Crops and livestock products	646	Rwanda	5312	Area harvested	1254	Leeks and other alliaceous vegetables	2014	2014	ha	14132	I	Imputed value
QCL	Crops and livestock products	646	Rwanda	5419	Yield	1254	Leeks and other alliaceous vegetables	2014	2014	hg/ha	1736	E	Estimated value
QCL	Crops and livestock products	646	Rwanda	5510	Production	1254	Leeks and other alliaceous vegetables	2014	2014	tonnes	2453.46	I	Imputed value
QCL	Crops and livestock products	646	Rwanda	5312	Area harvested	1322	Lemons and limes	2014	2014	ha	1497	I	Imputed value
QCL	Crops and livestock products	646	Rwanda	5419	Yield	1322	Lemons and limes	2014	2014	hg/ha	47251	E	Estimated value
QCL	Crops and livestock products	646	Rwanda	5510	Production	1322	Lemons and limes	2014	2014	tonnes	7073.43	I	Imputed value
QCL	Crops and livestock products	646	Rwanda	5312	Area harvested	112	Maize (corn)	2014	2014	ha	233150	A	Official figure
QCL	Crops and livestock products	646	Rwanda	5419	Yield	112	Maize (corn)	2014	2014	hg/ha	25009	A	Official figure
QCL	Crops and livestock products	646	Rwanda	5510	Production	112	Maize (corn)	2014	2014	tonnes	583096	A	Official figure
QCL	Crops and livestock products	646	Rwanda	5312	Area harvested	1316	Mangoes, guavas and mangosteens	2014	2014	ha	3879	I	Imputed value
QCL	Crops and livestock products	646	Rwanda	5419	Yield	1316	Mangoes, guavas and mangosteens	2014	2014	hg/ha	33274	E	Estimated value
QCL	Crops and livestock products	646	Rwanda	5510	Production	1316	Mangoes, guavas and mangosteens	2014	2014	tonnes	12905.7	I	Imputed value
QCL	Crops and livestock products	646	Rwanda	5312	Area harvested	118	Millet	2014	2014	ha	10941	I	Imputed value
QCL	Crops and livestock products	646	Rwanda	5419	Yield	118	Millet	2014	2014	hg/ha	4446	E	Estimated value
QCL	Crops and livestock products	646	Rwanda	5510	Production	118	Millet	2014	2014	tonnes	4864.93	I	Imputed value
QCL	Crops and livestock products	646	Rwanda	5312	Area harvested	1253.02	Onions and shallots, dry (excluding dehydrated)	2014	2014	ha	2408	I	Imputed value
QCL	Crops and livestock products	646	Rwanda	5419	Yield	1253.02	Onions and shallots, dry (excluding dehydrated)	2014	2014	hg/ha	60052	E	Estimated value
QCL	Crops and livestock products	646	Rwanda	5510	Production	1253.02	Onions and shallots, dry (excluding dehydrated)	2014	2014	tonnes	14463	I	Imputed value
QCL	Crops and livestock products	646	Rwanda	5312	Area harvested	1323	Oranges	2014	2014	ha	2060	I	Imputed value
QCL	Crops and livestock products	646	Rwanda	5419	Yield	1323	Oranges	2014	2014	hg/ha	18242	E	Estimated value
QCL	Crops and livestock products	646	Rwanda	5510	Production	1323	Oranges	2014	2014	tonnes	3758.21	I	Imputed value
QCL	Crops and livestock products	646	Rwanda	5312	Area harvested	1241.9	Other beans, green	2014	2014	ha	912	I	Imputed value
QCL	Crops and livestock products	646	Rwanda	5419	Yield	1241.9	Other beans, green	2014	2014	hg/ha	74909	E	Estimated value
QCL	Crops and livestock products	646	Rwanda	5510	Production	1241.9	Other beans, green	2014	2014	tonnes	6832.11	I	Imputed value
QCL	Crops and livestock products	646	Rwanda	5312	Area harvested	1359.9	Other fruits, n.e.c.	2014	2014	ha	11289	I	Imputed value
QCL	Crops and livestock products	646	Rwanda	5419	Yield	1359.9	Other fruits, n.e.c.	2014	2014	hg/ha	68678	E	Estimated value
QCL	Crops and livestock products	646	Rwanda	5510	Production	1359.9	Other fruits, n.e.c.	2014	2014	tonnes	77532.6	I	Imputed value
QCL	Crops and livestock products	646	Rwanda	5312	Area harvested	1699	Other stimulant, spice and aromatic crops, n.e.c.	2014	2014	ha	60	I	Imputed value
QCL	Crops and livestock products	646	Rwanda	5419	Yield	1699	Other stimulant, spice and aromatic crops, n.e.c.	2014	2014	hg/ha	21949	E	Estimated value
QCL	Crops and livestock products	646	Rwanda	5510	Production	1699	Other stimulant, spice and aromatic crops, n.e.c.	2014	2014	tonnes	132.23	I	Imputed value
QCL	Crops and livestock products	646	Rwanda	5312	Area harvested	1319	Other tropical fruits, n.e.c.	2014	2014	ha	2007	I	Imputed value
QCL	Crops and livestock products	646	Rwanda	5419	Yield	1319	Other tropical fruits, n.e.c.	2014	2014	hg/ha	121217	E	Estimated value
QCL	Crops and livestock products	646	Rwanda	5510	Production	1319	Other tropical fruits, n.e.c.	2014	2014	tonnes	24325.7	I	Imputed value
QCL	Crops and livestock products	646	Rwanda	5312	Area harvested	1290.9	Other vegetables, fresh n.e.c.	2014	2014	ha	9883	I	Imputed value
QCL	Crops and livestock products	646	Rwanda	5419	Yield	1290.9	Other vegetables, fresh n.e.c.	2014	2014	hg/ha	70482	E	Estimated value
QCL	Crops and livestock products	646	Rwanda	5510	Production	1290.9	Other vegetables, fresh n.e.c.	2014	2014	tonnes	69653.8	I	Imputed value
QCL	Crops and livestock products	646	Rwanda	5312	Area harvested	1317	Papayas	2014	2014	ha	229	I	Imputed value
QCL	Crops and livestock products	646	Rwanda	5419	Yield	1317	Papayas	2014	2014	hg/ha	194330	E	Estimated value
QCL	Crops and livestock products	646	Rwanda	5510	Production	1317	Papayas	2014	2014	tonnes	4457.62	I	Imputed value
QCL	Crops and livestock products	646	Rwanda	5312	Area harvested	1705	Peas, dry	2014	2014	ha	37082	A	Official figure
QCL	Crops and livestock products	646	Rwanda	5419	Yield	1705	Peas, dry	2014	2014	hg/ha	5468	A	Official figure
QCL	Crops and livestock products	646	Rwanda	5510	Production	1705	Peas, dry	2014	2014	tonnes	20276	A	Official figure
QCL	Crops and livestock products	646	Rwanda	5312	Area harvested	1651	Pepper (Piper spp.), raw	2014	2014	ha	666	I	Imputed value
QCL	Crops and livestock products	646	Rwanda	5419	Yield	1651	Pepper (Piper spp.), raw	2014	2014	hg/ha	38035	E	Estimated value
QCL	Crops and livestock products	646	Rwanda	5510	Production	1651	Pepper (Piper spp.), raw	2014	2014	tonnes	2531.7	I	Imputed value
QCL	Crops and livestock products	646	Rwanda	5312	Area harvested	1318	Pineapples	2014	2014	ha	2000	E	Estimated value
QCL	Crops and livestock products	646	Rwanda	5419	Yield	1318	Pineapples	2014	2014	hg/ha	97691	E	Estimated value
QCL	Crops and livestock products	646	Rwanda	5510	Production	1318	Pineapples	2014	2014	tonnes	19538.3	I	Imputed value
QCL	Crops and livestock products	646	Rwanda	5312	Area harvested	1313	Plantains and cooking bananas	2014	2014	ha	222961	A	Official figure
QCL	Crops and livestock products	646	Rwanda	5419	Yield	1313	Plantains and cooking bananas	2014	2014	hg/ha	34339	A	Official figure
QCL	Crops and livestock products	646	Rwanda	5510	Production	1313	Plantains and cooking bananas	2014	2014	tonnes	765629	A	Official figure
QCL	Crops and livestock products	646	Rwanda	5312	Area harvested	1510	Potatoes	2014	2014	ha	68208	I	Imputed value
QCL	Crops and livestock products	646	Rwanda	5419	Yield	1510	Potatoes	2014	2014	hg/ha	105414	E	Estimated value
QCL	Crops and livestock products	646	Rwanda	5510	Production	1510	Potatoes	2014	2014	tonnes	719006	A	Official figure
QCL	Crops and livestock products	646	Rwanda	5312	Area harvested	1235	Pumpkins, squash and gourds	2014	2014	ha	48267	I	Imputed value
QCL	Crops and livestock products	646	Rwanda	5419	Yield	1235	Pumpkins, squash and gourds	2014	2014	hg/ha	51440	E	Estimated value
QCL	Crops and livestock products	646	Rwanda	5510	Production	1235	Pumpkins, squash and gourds	2014	2014	tonnes	248285	I	Imputed value
QCL	Crops and livestock products	646	Rwanda	5312	Area harvested	1930.02	Pyrethrum, dried flowers	2014	2014	ha	2173	I	Imputed value
QCL	Crops and livestock products	646	Rwanda	5419	Yield	1930.02	Pyrethrum, dried flowers	2014	2014	hg/ha	4371	E	Estimated value
QCL	Crops and livestock products	646	Rwanda	5510	Production	1930.02	Pyrethrum, dried flowers	2014	2014	tonnes	949.61	I	Imputed value
QCL	Crops and livestock products	646	Rwanda	5312	Area harvested	1443	Rape or colza seed	2014	2014	ha	0	M	Missing value (data cannot exist, not applicable)
QCL	Crops and livestock products	646	Rwanda	5510	Production	1443	Rape or colza seed	2014	2014	tonnes	0	M	Missing value (data cannot exist, not applicable)
QCL	Crops and livestock products	646	Rwanda	5312	Area harvested	113	Rice	2014	2014	ha	23770	A	Official figure
QCL	Crops and livestock products	646	Rwanda	5419	Yield	113	Rice	2014	2014	hg/ha	30594	A	Official figure
QCL	Crops and livestock products	646	Rwanda	5510	Production	113	Rice	2014	2014	tonnes	72723	A	Official figure
QCL	Crops and livestock products	646	Rwanda	5312	Area harvested	1921.01	Seed cotton, unginned	2014	2014	ha	0	M	Missing value (data cannot exist, not applicable)
QCL	Crops and livestock products	646	Rwanda	5510	Production	1921.01	Seed cotton, unginned	2014	2014	tonnes	0	M	Missing value (data cannot exist, not applicable)
QCL	Crops and livestock products	646	Rwanda	5312	Area harvested	114	Sorghum	2014	2014	ha	137227	A	Official figure
QCL	Crops and livestock products	646	Rwanda	5419	Yield	114	Sorghum	2014	2014	hg/ha	10244	A	Official figure
QCL	Crops and livestock products	646	Rwanda	5510	Production	114	Sorghum	2014	2014	tonnes	140578	A	Official figure
QCL	Crops and livestock products	646	Rwanda	5312	Area harvested	141	Soya beans	2014	2014	ha	37728	A	Official figure
QCL	Crops and livestock products	646	Rwanda	5419	Yield	141	Soya beans	2014	2014	hg/ha	4745	A	Official figure
QCL	Crops and livestock products	646	Rwanda	5510	Production	141	Soya beans	2014	2014	tonnes	17901	A	Official figure
QCL	Crops and livestock products	646	Rwanda	5312	Area harvested	1802	Sugar cane	2014	2014	ha	6168	I	Imputed value
QCL	Crops and livestock products	646	Rwanda	5419	Yield	1802	Sugar cane	2014	2014	hg/ha	163866	E	Estimated value
QCL	Crops and livestock products	646	Rwanda	5510	Production	1802	Sugar cane	2014	2014	tonnes	101080	I	Imputed value
QCL	Crops and livestock products	646	Rwanda	5312	Area harvested	1530	Sweet potatoes	2014	2014	ha	140977	A	Official figure
QCL	Crops and livestock products	646	Rwanda	5419	Yield	1530	Sweet potatoes	2014	2014	hg/ha	66733	A	Official figure
QCL	Crops and livestock products	646	Rwanda	5510	Production	1530	Sweet potatoes	2014	2014	tonnes	940786	A	Official figure
QCL	Crops and livestock products	646	Rwanda	5312	Area harvested	1550	Taro	2014	2014	ha	24924	T	Unofficial figure
QCL	Crops and livestock products	646	Rwanda	5419	Yield	1550	Taro	2014	2014	hg/ha	26833	E	Estimated value
QCL	Crops and livestock products	646	Rwanda	5510	Production	1550	Taro	2014	2014	tonnes	66879	T	Unofficial figure
QCL	Crops and livestock products	646	Rwanda	5312	Area harvested	1620	Tea leaves	2014	2014	ha	17220	A	Official figure
QCL	Crops and livestock products	646	Rwanda	5419	Yield	1620	Tea leaves	2014	2014	hg/ha	62718	E	Estimated value
QCL	Crops and livestock products	646	Rwanda	5510	Production	1620	Tea leaves	2014	2014	tonnes	108000	E	Estimated value
QCL	Crops and livestock products	646	Rwanda	5312	Area harvested	1234	Tomatoes	2014	2014	ha	8545	I	Imputed value
QCL	Crops and livestock products	646	Rwanda	5419	Yield	1234	Tomatoes	2014	2014	hg/ha	137406	E	Estimated value
QCL	Crops and livestock products	646	Rwanda	5510	Production	1234	Tomatoes	2014	2014	tonnes	117415	I	Imputed value
QCL	Crops and livestock products	646	Rwanda	5312	Area harvested	1970	Unmanufactured tobacco	2014	2014	ha	3913	I	Imputed value
QCL	Crops and livestock products	646	Rwanda	5419	Yield	1970	Unmanufactured tobacco	2014	2014	hg/ha	11926	E	Estimated value
QCL	Crops and livestock products	646	Rwanda	5510	Production	1970	Unmanufactured tobacco	2014	2014	tonnes	4666.96	I	Imputed value
QCL	Crops and livestock products	646	Rwanda	5312	Area harvested	111	Wheat	2014	2014	ha	4204	I	Imputed value
QCL	Crops and livestock products	646	Rwanda	5419	Yield	111	Wheat	2014	2014	hg/ha	18759	E	Estimated value
QCL	Crops and livestock products	646	Rwanda	5510	Production	111	Wheat	2014	2014	tonnes	7886	A	Official figure
QCL	Crops and livestock products	646	Rwanda	5312	Area harvested	1540	Yams	2014	2014	ha	6140	T	Unofficial figure
QCL	Crops and livestock products	646	Rwanda	5419	Yield	1540	Yams	2014	2014	hg/ha	89117	E	Estimated value
QCL	Crops and livestock products	646	Rwanda	5510	Production	1540	Yams	2014	2014	tonnes	54718	T	Unofficial figure
QCL	Crops and livestock products	646	Rwanda	5312	Area harvested	1311	Avocados	2015	2015	ha	680	E	Estimated value
QCL	Crops and livestock products	646	Rwanda	5419	Yield	1311	Avocados	2015	2015	hg/ha	135294	E	Estimated value
QCL	Crops and livestock products	646	Rwanda	5510	Production	1311	Avocados	2015	2015	tonnes	9200	E	Estimated value
QCL	Crops and livestock products	646	Rwanda	5312	Area harvested	1312	Bananas	2015	2015	ha	403274	A	Official figure
QCL	Crops and livestock products	646	Rwanda	5419	Yield	1312	Bananas	2015	2015	hg/ha	27210	A	Official figure
QCL	Crops and livestock products	646	Rwanda	5510	Production	1312	Bananas	2015	2015	tonnes	1097304	A	Official figure
QCL	Crops and livestock products	646	Rwanda	5312	Area harvested	115	Barley	2015	2015	ha	0	M	Missing value (data cannot exist, not applicable)
QCL	Crops and livestock products	646	Rwanda	5510	Production	115	Barley	2015	2015	tonnes	0	M	Missing value (data cannot exist, not applicable)
QCL	Crops and livestock products	646	Rwanda	5312	Area harvested	1701	Beans, dry	2015	2015	ha	503546	A	Official figure
QCL	Crops and livestock products	646	Rwanda	5419	Yield	1701	Beans, dry	2015	2015	hg/ha	8620	A	Official figure
QCL	Crops and livestock products	646	Rwanda	5510	Production	1701	Beans, dry	2015	2015	tonnes	434077	A	Official figure
QCL	Crops and livestock products	646	Rwanda	5312	Area harvested	1212	Cabbages	2015	2015	ha	4335	I	Imputed value
QCL	Crops and livestock products	646	Rwanda	5419	Yield	1212	Cabbages	2015	2015	hg/ha	128232	E	Estimated value
QCL	Crops and livestock products	646	Rwanda	5510	Production	1212	Cabbages	2015	2015	tonnes	55590.1	I	Imputed value
QCL	Crops and livestock products	646	Rwanda	5312	Area harvested	1251	Carrots and turnips	2015	2015	ha	1595	I	Imputed value
QCL	Crops and livestock products	646	Rwanda	5419	Yield	1251	Carrots and turnips	2015	2015	hg/ha	89098	E	Estimated value
QCL	Crops and livestock products	646	Rwanda	5510	Production	1251	Carrots and turnips	2015	2015	tonnes	14208.1	I	Imputed value
QCL	Crops and livestock products	646	Rwanda	5312	Area harvested	1520.01	Cassava, fresh	2015	2015	ha	82915	I	Imputed value
QCL	Crops and livestock products	646	Rwanda	5419	Yield	1520.01	Cassava, fresh	2015	2015	hg/ha	111517	E	Estimated value
QCL	Crops and livestock products	646	Rwanda	5510	Production	1520.01	Cassava, fresh	2015	2015	tonnes	924651	A	Official figure
QCL	Crops and livestock products	646	Rwanda	5312	Area harvested	1231	Chillies and peppers, green (Capsicum spp. and Pimenta spp.)	2015	2015	ha	366	I	Imputed value
QCL	Crops and livestock products	646	Rwanda	5419	Yield	1231	Chillies and peppers, green (Capsicum spp. and Pimenta spp.)	2015	2015	hg/ha	120606	E	Estimated value
QCL	Crops and livestock products	646	Rwanda	5510	Production	1231	Chillies and peppers, green (Capsicum spp. and Pimenta spp.)	2015	2015	tonnes	4414.35	I	Imputed value
QCL	Crops and livestock products	646	Rwanda	5312	Area harvested	1610	Coffee, green	2015	2015	ha	35500	A	Official figure
QCL	Crops and livestock products	646	Rwanda	5419	Yield	1610	Coffee, green	2015	2015	hg/ha	6143	A	Official figure
QCL	Crops and livestock products	646	Rwanda	5510	Production	1610	Coffee, green	2015	2015	tonnes	21808	A	Official figure
QCL	Crops and livestock products	646	Rwanda	5312	Area harvested	1233	Eggplants (aubergines)	2015	2015	ha	6194	I	Imputed value
QCL	Crops and livestock products	646	Rwanda	5419	Yield	1233	Eggplants (aubergines)	2015	2015	hg/ha	61136	E	Estimated value
QCL	Crops and livestock products	646	Rwanda	5510	Production	1233	Eggplants (aubergines)	2015	2015	tonnes	37866.6	I	Imputed value
QCL	Crops and livestock products	646	Rwanda	5312	Area harvested	142	Groundnuts, excluding shelled	2015	2015	ha	26712	A	Official figure
QCL	Crops and livestock products	646	Rwanda	5419	Yield	142	Groundnuts, excluding shelled	2015	2015	hg/ha	4173	A	Official figure
QCL	Crops and livestock products	646	Rwanda	5510	Production	142	Groundnuts, excluding shelled	2015	2015	tonnes	11148	A	Official figure
QCL	Crops and livestock products	646	Rwanda	5312	Area harvested	1254	Leeks and other alliaceous vegetables	2015	2015	ha	15069	I	Imputed value
QCL	Crops and livestock products	646	Rwanda	5419	Yield	1254	Leeks and other alliaceous vegetables	2015	2015	hg/ha	1760	E	Estimated value
QCL	Crops and livestock products	646	Rwanda	5510	Production	1254	Leeks and other alliaceous vegetables	2015	2015	tonnes	2652.8	I	Imputed value
QCL	Crops and livestock products	646	Rwanda	5312	Area harvested	1322	Lemons and limes	2015	2015	ha	1490	I	Imputed value
QCL	Crops and livestock products	646	Rwanda	5419	Yield	1322	Lemons and limes	2015	2015	hg/ha	48544	E	Estimated value
QCL	Crops and livestock products	646	Rwanda	5510	Production	1322	Lemons and limes	2015	2015	tonnes	7230.94	I	Imputed value
QCL	Crops and livestock products	646	Rwanda	5312	Area harvested	112	Maize (corn)	2015	2015	ha	241713	A	Official figure
QCL	Crops and livestock products	646	Rwanda	5419	Yield	112	Maize (corn)	2015	2015	hg/ha	15313	A	Official figure
QCL	Crops and livestock products	646	Rwanda	5510	Production	112	Maize (corn)	2015	2015	tonnes	370140	A	Official figure
QCL	Crops and livestock products	646	Rwanda	5312	Area harvested	1316	Mangoes, guavas and mangosteens	2015	2015	ha	3597	I	Imputed value
QCL	Crops and livestock products	646	Rwanda	5419	Yield	1316	Mangoes, guavas and mangosteens	2015	2015	hg/ha	33755	E	Estimated value
QCL	Crops and livestock products	646	Rwanda	5510	Production	1316	Mangoes, guavas and mangosteens	2015	2015	tonnes	12142.1	I	Imputed value
QCL	Crops and livestock products	646	Rwanda	5312	Area harvested	118	Millet	2015	2015	ha	10539	I	Imputed value
QCL	Crops and livestock products	646	Rwanda	5419	Yield	118	Millet	2015	2015	hg/ha	4707	E	Estimated value
QCL	Crops and livestock products	646	Rwanda	5510	Production	118	Millet	2015	2015	tonnes	4960.25	I	Imputed value
QCL	Crops and livestock products	646	Rwanda	5312	Area harvested	1253.02	Onions and shallots, dry (excluding dehydrated)	2015	2015	ha	2649	I	Imputed value
QCL	Crops and livestock products	646	Rwanda	5419	Yield	1253.02	Onions and shallots, dry (excluding dehydrated)	2015	2015	hg/ha	58316	E	Estimated value
QCL	Crops and livestock products	646	Rwanda	5510	Production	1253.02	Onions and shallots, dry (excluding dehydrated)	2015	2015	tonnes	15449.5	I	Imputed value
QCL	Crops and livestock products	646	Rwanda	5312	Area harvested	1323	Oranges	2015	2015	ha	1995	I	Imputed value
QCL	Crops and livestock products	646	Rwanda	5419	Yield	1323	Oranges	2015	2015	hg/ha	18656	E	Estimated value
QCL	Crops and livestock products	646	Rwanda	5510	Production	1323	Oranges	2015	2015	tonnes	3721.94	I	Imputed value
QCL	Crops and livestock products	646	Rwanda	5312	Area harvested	1241.9	Other beans, green	2015	2015	ha	974	I	Imputed value
QCL	Crops and livestock products	646	Rwanda	5419	Yield	1241.9	Other beans, green	2015	2015	hg/ha	79911	E	Estimated value
QCL	Crops and livestock products	646	Rwanda	5510	Production	1241.9	Other beans, green	2015	2015	tonnes	7783.75	I	Imputed value
QCL	Crops and livestock products	646	Rwanda	5312	Area harvested	1359.9	Other fruits, n.e.c.	2015	2015	ha	11212	I	Imputed value
QCL	Crops and livestock products	646	Rwanda	5419	Yield	1359.9	Other fruits, n.e.c.	2015	2015	hg/ha	69771	E	Estimated value
QCL	Crops and livestock products	646	Rwanda	5510	Production	1359.9	Other fruits, n.e.c.	2015	2015	tonnes	78226.2	I	Imputed value
QCL	Crops and livestock products	646	Rwanda	5312	Area harvested	1699	Other stimulant, spice and aromatic crops, n.e.c.	2015	2015	ha	58	I	Imputed value
QCL	Crops and livestock products	646	Rwanda	5419	Yield	1699	Other stimulant, spice and aromatic crops, n.e.c.	2015	2015	hg/ha	22853	E	Estimated value
QCL	Crops and livestock products	646	Rwanda	5510	Production	1699	Other stimulant, spice and aromatic crops, n.e.c.	2015	2015	tonnes	131.76	I	Imputed value
QCL	Crops and livestock products	646	Rwanda	5312	Area harvested	1319	Other tropical fruits, n.e.c.	2015	2015	ha	2076	I	Imputed value
QCL	Crops and livestock products	646	Rwanda	5419	Yield	1319	Other tropical fruits, n.e.c.	2015	2015	hg/ha	121168	E	Estimated value
QCL	Crops and livestock products	646	Rwanda	5510	Production	1319	Other tropical fruits, n.e.c.	2015	2015	tonnes	25157.6	I	Imputed value
QCL	Crops and livestock products	646	Rwanda	5312	Area harvested	1290.9	Other vegetables, fresh n.e.c.	2015	2015	ha	10010	I	Imputed value
QCL	Crops and livestock products	646	Rwanda	5419	Yield	1290.9	Other vegetables, fresh n.e.c.	2015	2015	hg/ha	70016	E	Estimated value
QCL	Crops and livestock products	646	Rwanda	5510	Production	1290.9	Other vegetables, fresh n.e.c.	2015	2015	tonnes	70087.1	I	Imputed value
QCL	Crops and livestock products	646	Rwanda	5312	Area harvested	1317	Papayas	2015	2015	ha	210	I	Imputed value
QCL	Crops and livestock products	646	Rwanda	5419	Yield	1317	Papayas	2015	2015	hg/ha	177436	E	Estimated value
QCL	Crops and livestock products	646	Rwanda	5510	Production	1317	Papayas	2015	2015	tonnes	3725.37	I	Imputed value
QCL	Crops and livestock products	646	Rwanda	5312	Area harvested	1705	Peas, dry	2015	2015	ha	31853	A	Official figure
QCL	Crops and livestock products	646	Rwanda	5419	Yield	1705	Peas, dry	2015	2015	hg/ha	5324	A	Official figure
QCL	Crops and livestock products	646	Rwanda	5510	Production	1705	Peas, dry	2015	2015	tonnes	16959	A	Official figure
QCL	Crops and livestock products	646	Rwanda	5312	Area harvested	1651	Pepper (Piper spp.), raw	2015	2015	ha	692	I	Imputed value
QCL	Crops and livestock products	646	Rwanda	5419	Yield	1651	Pepper (Piper spp.), raw	2015	2015	hg/ha	37344	E	Estimated value
QCL	Crops and livestock products	646	Rwanda	5510	Production	1651	Pepper (Piper spp.), raw	2015	2015	tonnes	2584.18	I	Imputed value
QCL	Crops and livestock products	646	Rwanda	5312	Area harvested	1318	Pineapples	2015	2015	ha	2170	I	Imputed value
QCL	Crops and livestock products	646	Rwanda	5419	Yield	1318	Pineapples	2015	2015	hg/ha	76482	E	Estimated value
QCL	Crops and livestock products	646	Rwanda	5510	Production	1318	Pineapples	2015	2015	tonnes	16596.2	I	Imputed value
QCL	Crops and livestock products	646	Rwanda	5312	Area harvested	1313	Plantains and cooking bananas	2015	2015	ha	228432	A	Official figure
QCL	Crops and livestock products	646	Rwanda	5419	Yield	1313	Plantains and cooking bananas	2015	2015	hg/ha	33513	A	Official figure
QCL	Crops and livestock products	646	Rwanda	5510	Production	1313	Plantains and cooking bananas	2015	2015	tonnes	765538	A	Official figure
QCL	Crops and livestock products	646	Rwanda	5312	Area harvested	1510	Potatoes	2015	2015	ha	78214	I	Imputed value
QCL	Crops and livestock products	646	Rwanda	5419	Yield	1510	Potatoes	2015	2015	hg/ha	94948	E	Estimated value
QCL	Crops and livestock products	646	Rwanda	5510	Production	1510	Potatoes	2015	2015	tonnes	742626	A	Official figure
QCL	Crops and livestock products	646	Rwanda	5312	Area harvested	1235	Pumpkins, squash and gourds	2015	2015	ha	48875	I	Imputed value
QCL	Crops and livestock products	646	Rwanda	5419	Yield	1235	Pumpkins, squash and gourds	2015	2015	hg/ha	51423	E	Estimated value
QCL	Crops and livestock products	646	Rwanda	5510	Production	1235	Pumpkins, squash and gourds	2015	2015	tonnes	251330	I	Imputed value
QCL	Crops and livestock products	646	Rwanda	5312	Area harvested	1930.02	Pyrethrum, dried flowers	2015	2015	ha	3069	I	Imputed value
QCL	Crops and livestock products	646	Rwanda	5419	Yield	1930.02	Pyrethrum, dried flowers	2015	2015	hg/ha	4320	E	Estimated value
QCL	Crops and livestock products	646	Rwanda	5510	Production	1930.02	Pyrethrum, dried flowers	2015	2015	tonnes	1325.85	I	Imputed value
QCL	Crops and livestock products	646	Rwanda	5312	Area harvested	1443	Rape or colza seed	2015	2015	ha	0	M	Missing value (data cannot exist, not applicable)
QCL	Crops and livestock products	646	Rwanda	5510	Production	1443	Rape or colza seed	2015	2015	tonnes	0	M	Missing value (data cannot exist, not applicable)
QCL	Crops and livestock products	646	Rwanda	5312	Area harvested	113	Rice	2015	2015	ha	30204	A	Official figure
QCL	Crops and livestock products	646	Rwanda	5419	Yield	113	Rice	2015	2015	hg/ha	32259	A	Official figure
QCL	Crops and livestock products	646	Rwanda	5510	Production	113	Rice	2015	2015	tonnes	97435	A	Official figure
QCL	Crops and livestock products	646	Rwanda	5312	Area harvested	1921.01	Seed cotton, unginned	2015	2015	ha	0	M	Missing value (data cannot exist, not applicable)
QCL	Crops and livestock products	646	Rwanda	5510	Production	1921.01	Seed cotton, unginned	2015	2015	tonnes	0	M	Missing value (data cannot exist, not applicable)
QCL	Crops and livestock products	646	Rwanda	5312	Area harvested	114	Sorghum	2015	2015	ha	137696	A	Official figure
QCL	Crops and livestock products	646	Rwanda	5419	Yield	114	Sorghum	2015	2015	hg/ha	9680	A	Official figure
QCL	Crops and livestock products	646	Rwanda	5510	Production	114	Sorghum	2015	2015	tonnes	133295	A	Official figure
QCL	Crops and livestock products	646	Rwanda	5312	Area harvested	141	Soya beans	2015	2015	ha	46010	A	Official figure
QCL	Crops and livestock products	646	Rwanda	5419	Yield	141	Soya beans	2015	2015	hg/ha	4725	A	Official figure
QCL	Crops and livestock products	646	Rwanda	5510	Production	141	Soya beans	2015	2015	tonnes	21739	A	Official figure
QCL	Crops and livestock products	646	Rwanda	5312	Area harvested	1802	Sugar cane	2015	2015	ha	6604	I	Imputed value
QCL	Crops and livestock products	646	Rwanda	5419	Yield	1802	Sugar cane	2015	2015	hg/ha	155321	E	Estimated value
QCL	Crops and livestock products	646	Rwanda	5510	Production	1802	Sugar cane	2015	2015	tonnes	102578	I	Imputed value
QCL	Crops and livestock products	646	Rwanda	5312	Area harvested	1530	Sweet potatoes	2015	2015	ha	139706	A	Official figure
QCL	Crops and livestock products	646	Rwanda	5419	Yield	1530	Sweet potatoes	2015	2015	hg/ha	66642	A	Official figure
QCL	Crops and livestock products	646	Rwanda	5510	Production	1530	Sweet potatoes	2015	2015	tonnes	931027	A	Official figure
QCL	Crops and livestock products	646	Rwanda	5312	Area harvested	1550	Taro	2015	2015	ha	29042	T	Unofficial figure
QCL	Crops and livestock products	646	Rwanda	5419	Yield	1550	Taro	2015	2015	hg/ha	28317	E	Estimated value
QCL	Crops and livestock products	646	Rwanda	5510	Production	1550	Taro	2015	2015	tonnes	82237	T	Unofficial figure
QCL	Crops and livestock products	646	Rwanda	5312	Area harvested	1620	Tea leaves	2015	2015	ha	17188	I	Imputed value
QCL	Crops and livestock products	646	Rwanda	5419	Yield	1620	Tea leaves	2015	2015	hg/ha	64000	E	Estimated value
QCL	Crops and livestock products	646	Rwanda	5510	Production	1620	Tea leaves	2015	2015	tonnes	110000	E	Estimated value
QCL	Crops and livestock products	646	Rwanda	5312	Area harvested	1234	Tomatoes	2015	2015	ha	9081	I	Imputed value
QCL	Crops and livestock products	646	Rwanda	5419	Yield	1234	Tomatoes	2015	2015	hg/ha	130570	E	Estimated value
QCL	Crops and livestock products	646	Rwanda	5510	Production	1234	Tomatoes	2015	2015	tonnes	118570	I	Imputed value
QCL	Crops and livestock products	646	Rwanda	5312	Area harvested	1970	Unmanufactured tobacco	2015	2015	ha	4369	I	Imputed value
QCL	Crops and livestock products	646	Rwanda	5419	Yield	1970	Unmanufactured tobacco	2015	2015	hg/ha	11764	E	Estimated value
QCL	Crops and livestock products	646	Rwanda	5510	Production	1970	Unmanufactured tobacco	2015	2015	tonnes	5139.43	I	Imputed value
QCL	Crops and livestock products	646	Rwanda	5312	Area harvested	111	Wheat	2015	2015	ha	4419	I	Imputed value
QCL	Crops and livestock products	646	Rwanda	5419	Yield	111	Wheat	2015	2015	hg/ha	18094	E	Estimated value
QCL	Crops and livestock products	646	Rwanda	5510	Production	111	Wheat	2015	2015	tonnes	7995	A	Official figure
QCL	Crops and livestock products	646	Rwanda	5312	Area harvested	1540	Yams	2015	2015	ha	7261	T	Unofficial figure
QCL	Crops and livestock products	646	Rwanda	5419	Yield	1540	Yams	2015	2015	hg/ha	92666	E	Estimated value
QCL	Crops and livestock products	646	Rwanda	5510	Production	1540	Yams	2015	2015	tonnes	67285	T	Unofficial figure
QCL	Crops and livestock products	646	Rwanda	5312	Area harvested	1311	Avocados	2016	2016	ha	634	A	Official figure
QCL	Crops and livestock products	646	Rwanda	5419	Yield	1311	Avocados	2016	2016	hg/ha	146675	A	Official figure
QCL	Crops and livestock products	646	Rwanda	5510	Production	1311	Avocados	2016	2016	tonnes	9295.82	A	Official figure
QCL	Crops and livestock products	646	Rwanda	5312	Area harvested	1312	Bananas	2016	2016	ha	403275	A	Official figure
QCL	Crops and livestock products	646	Rwanda	5419	Yield	1312	Bananas	2016	2016	hg/ha	27962	A	Official figure
QCL	Crops and livestock products	646	Rwanda	5510	Production	1312	Bananas	2016	2016	tonnes	1127643	A	Official figure
QCL	Crops and livestock products	646	Rwanda	5312	Area harvested	115	Barley	2016	2016	ha	0	M	Missing value (data cannot exist, not applicable)
QCL	Crops and livestock products	646	Rwanda	5510	Production	115	Barley	2016	2016	tonnes	0	M	Missing value (data cannot exist, not applicable)
QCL	Crops and livestock products	646	Rwanda	5312	Area harvested	1701	Beans, dry	2016	2016	ha	513137	A	Official figure
QCL	Crops and livestock products	646	Rwanda	5419	Yield	1701	Beans, dry	2016	2016	hg/ha	8529	A	Official figure
QCL	Crops and livestock products	646	Rwanda	5510	Production	1701	Beans, dry	2016	2016	tonnes	437673	A	Official figure
QCL	Crops and livestock products	646	Rwanda	5312	Area harvested	1212	Cabbages	2016	2016	ha	3882	A	Official figure
QCL	Crops and livestock products	646	Rwanda	5419	Yield	1212	Cabbages	2016	2016	hg/ha	105963	A	Official figure
QCL	Crops and livestock products	646	Rwanda	5510	Production	1212	Cabbages	2016	2016	tonnes	41136.7	A	Official figure
QCL	Crops and livestock products	646	Rwanda	5312	Area harvested	1251	Carrots and turnips	2016	2016	ha	1386	A	Official figure
QCL	Crops and livestock products	646	Rwanda	5419	Yield	1251	Carrots and turnips	2016	2016	hg/ha	78940	A	Official figure
QCL	Crops and livestock products	646	Rwanda	5510	Production	1251	Carrots and turnips	2016	2016	tonnes	10939	A	Official figure
QCL	Crops and livestock products	646	Rwanda	5312	Area harvested	1520.01	Cassava, fresh	2016	2016	ha	91887	I	Imputed value
QCL	Crops and livestock products	646	Rwanda	5419	Yield	1520.01	Cassava, fresh	2016	2016	hg/ha	101236	E	Estimated value
QCL	Crops and livestock products	646	Rwanda	5510	Production	1520.01	Cassava, fresh	2016	2016	tonnes	930220	A	Official figure
QCL	Crops and livestock products	646	Rwanda	5312	Area harvested	1231	Chillies and peppers, green (Capsicum spp. and Pimenta spp.)	2016	2016	ha	447	A	Official figure
QCL	Crops and livestock products	646	Rwanda	5419	Yield	1231	Chillies and peppers, green (Capsicum spp. and Pimenta spp.)	2016	2016	hg/ha	99825	A	Official figure
QCL	Crops and livestock products	646	Rwanda	5510	Production	1231	Chillies and peppers, green (Capsicum spp. and Pimenta spp.)	2016	2016	tonnes	4460	A	Official figure
QCL	Crops and livestock products	646	Rwanda	5312	Area harvested	1610	Coffee, green	2016	2016	ha	29964	I	Imputed value
QCL	Crops and livestock products	646	Rwanda	5419	Yield	1610	Coffee, green	2016	2016	hg/ha	8240	E	Estimated value
QCL	Crops and livestock products	646	Rwanda	5510	Production	1610	Coffee, green	2016	2016	tonnes	24689.4	I	Imputed value
QCL	Crops and livestock products	646	Rwanda	5312	Area harvested	1233	Eggplants (aubergines)	2016	2016	ha	6121	A	Official figure
QCL	Crops and livestock products	646	Rwanda	5419	Yield	1233	Eggplants (aubergines)	2016	2016	hg/ha	37155	A	Official figure
QCL	Crops and livestock products	646	Rwanda	5510	Production	1233	Eggplants (aubergines)	2016	2016	tonnes	22743.1	A	Official figure
QCL	Crops and livestock products	646	Rwanda	5312	Area harvested	142	Groundnuts, excluding shelled	2016	2016	ha	26065	A	Official figure
QCL	Crops and livestock products	646	Rwanda	5419	Yield	142	Groundnuts, excluding shelled	2016	2016	hg/ha	4320	A	Official figure
QCL	Crops and livestock products	646	Rwanda	5510	Production	142	Groundnuts, excluding shelled	2016	2016	tonnes	11259.4	A	Official figure
QCL	Crops and livestock products	646	Rwanda	5312	Area harvested	1254	Leeks and other alliaceous vegetables	2016	2016	ha	14479	E	Estimated value
QCL	Crops and livestock products	646	Rwanda	5419	Yield	1254	Leeks and other alliaceous vegetables	2016	2016	hg/ha	1749	E	Estimated value
QCL	Crops and livestock products	646	Rwanda	5510	Production	1254	Leeks and other alliaceous vegetables	2016	2016	tonnes	2532.01	E	Estimated value
QCL	Crops and livestock products	646	Rwanda	5312	Area harvested	1322	Lemons and limes	2016	2016	ha	1460	I	Imputed value
QCL	Crops and livestock products	646	Rwanda	5419	Yield	1322	Lemons and limes	2016	2016	hg/ha	46347	E	Estimated value
QCL	Crops and livestock products	646	Rwanda	5510	Production	1322	Lemons and limes	2016	2016	tonnes	6764.65	I	Imputed value
QCL	Crops and livestock products	646	Rwanda	5312	Area harvested	112	Maize (corn)	2016	2016	ha	237658	A	Official figure
QCL	Crops and livestock products	646	Rwanda	5419	Yield	112	Maize (corn)	2016	2016	hg/ha	15748	A	Official figure
QCL	Crops and livestock products	646	Rwanda	5510	Production	112	Maize (corn)	2016	2016	tonnes	374267	A	Official figure
QCL	Crops and livestock products	646	Rwanda	5312	Area harvested	1316	Mangoes, guavas and mangosteens	2016	2016	ha	7290	A	Official figure
QCL	Crops and livestock products	646	Rwanda	5419	Yield	1316	Mangoes, guavas and mangosteens	2016	2016	hg/ha	14985	A	Official figure
QCL	Crops and livestock products	646	Rwanda	5510	Production	1316	Mangoes, guavas and mangosteens	2016	2016	tonnes	10924.4	A	Official figure
QCL	Crops and livestock products	646	Rwanda	5312	Area harvested	118	Millet	2016	2016	ha	10580	I	Imputed value
QCL	Crops and livestock products	646	Rwanda	5419	Yield	118	Millet	2016	2016	hg/ha	4774	E	Estimated value
QCL	Crops and livestock products	646	Rwanda	5510	Production	118	Millet	2016	2016	tonnes	5051.2	I	Imputed value
QCL	Crops and livestock products	646	Rwanda	5312	Area harvested	1253.02	Onions and shallots, dry (excluding dehydrated)	2016	2016	ha	2877	A	Official figure
QCL	Crops and livestock products	646	Rwanda	5419	Yield	1253.02	Onions and shallots, dry (excluding dehydrated)	2016	2016	hg/ha	50468	A	Official figure
QCL	Crops and livestock products	646	Rwanda	5510	Production	1253.02	Onions and shallots, dry (excluding dehydrated)	2016	2016	tonnes	14522.2	A	Official figure
QCL	Crops and livestock products	646	Rwanda	5312	Area harvested	1323	Oranges	2016	2016	ha	1852	I	Imputed value
QCL	Crops and livestock products	646	Rwanda	5419	Yield	1323	Oranges	2016	2016	hg/ha	18834	E	Estimated value
QCL	Crops and livestock products	646	Rwanda	5510	Production	1323	Oranges	2016	2016	tonnes	3487.13	I	Imputed value
QCL	Crops and livestock products	646	Rwanda	5312	Area harvested	1241.9	Other beans, green	2016	2016	ha	942	I	Imputed value
QCL	Crops and livestock products	646	Rwanda	5419	Yield	1241.9	Other beans, green	2016	2016	hg/ha	74958	E	Estimated value
QCL	Crops and livestock products	646	Rwanda	5510	Production	1241.9	Other beans, green	2016	2016	tonnes	7059.75	E	Estimated value
QCL	Crops and livestock products	646	Rwanda	5312	Area harvested	1359.9	Other fruits, n.e.c.	2016	2016	ha	11290	I	Imputed value
QCL	Crops and livestock products	646	Rwanda	5419	Yield	1359.9	Other fruits, n.e.c.	2016	2016	hg/ha	70590	E	Estimated value
QCL	Crops and livestock products	646	Rwanda	5510	Production	1359.9	Other fruits, n.e.c.	2016	2016	tonnes	79694	I	Imputed value
QCL	Crops and livestock products	646	Rwanda	5312	Area harvested	1699	Other stimulant, spice and aromatic crops, n.e.c.	2016	2016	ha	60	E	Estimated value
QCL	Crops and livestock products	646	Rwanda	5419	Yield	1699	Other stimulant, spice and aromatic crops, n.e.c.	2016	2016	hg/ha	22153	E	Estimated value
QCL	Crops and livestock products	646	Rwanda	5510	Production	1699	Other stimulant, spice and aromatic crops, n.e.c.	2016	2016	tonnes	132.67	I	Imputed value
QCL	Crops and livestock products	646	Rwanda	5312	Area harvested	1319	Other tropical fruits, n.e.c.	2016	2016	ha	2005	E	Estimated value
QCL	Crops and livestock products	646	Rwanda	5419	Yield	1319	Other tropical fruits, n.e.c.	2016	2016	hg/ha	121217	E	Estimated value
QCL	Crops and livestock products	646	Rwanda	5510	Production	1319	Other tropical fruits, n.e.c.	2016	2016	tonnes	24305.6	E	Estimated value
QCL	Crops and livestock products	646	Rwanda	5312	Area harvested	1290.9	Other vegetables, fresh n.e.c.	2016	2016	ha	10171	I	Imputed value
QCL	Crops and livestock products	646	Rwanda	5419	Yield	1290.9	Other vegetables, fresh n.e.c.	2016	2016	hg/ha	69810	E	Estimated value
QCL	Crops and livestock products	646	Rwanda	5510	Production	1290.9	Other vegetables, fresh n.e.c.	2016	2016	tonnes	71005.7	I	Imputed value
QCL	Crops and livestock products	646	Rwanda	5312	Area harvested	1317	Papayas	2016	2016	ha	172	A	Official figure
QCL	Crops and livestock products	646	Rwanda	5419	Yield	1317	Papayas	2016	2016	hg/ha	169500	A	Official figure
QCL	Crops and livestock products	646	Rwanda	5510	Production	1317	Papayas	2016	2016	tonnes	2920	A	Official figure
QCL	Crops and livestock products	646	Rwanda	5312	Area harvested	1705	Peas, dry	2016	2016	ha	26147	A	Official figure
QCL	Crops and livestock products	646	Rwanda	5419	Yield	1705	Peas, dry	2016	2016	hg/ha	6430	A	Official figure
QCL	Crops and livestock products	646	Rwanda	5510	Production	1705	Peas, dry	2016	2016	tonnes	16814.1	A	Official figure
QCL	Crops and livestock products	646	Rwanda	5312	Area harvested	1651	Pepper (Piper spp.), raw	2016	2016	ha	729	A	Official figure
QCL	Crops and livestock products	646	Rwanda	5419	Yield	1651	Pepper (Piper spp.), raw	2016	2016	hg/ha	34783	A	Official figure
QCL	Crops and livestock products	646	Rwanda	5510	Production	1651	Pepper (Piper spp.), raw	2016	2016	tonnes	2534.83	A	Official figure
QCL	Crops and livestock products	646	Rwanda	5312	Area harvested	1318	Pineapples	2016	2016	ha	3027	A	Official figure
QCL	Crops and livestock products	646	Rwanda	5419	Yield	1318	Pineapples	2016	2016	hg/ha	36896	A	Official figure
QCL	Crops and livestock products	646	Rwanda	5510	Production	1318	Pineapples	2016	2016	tonnes	11166.6	A	Official figure
QCL	Crops and livestock products	646	Rwanda	5312	Area harvested	1313	Plantains and cooking bananas	2016	2016	ha	229490	A	Official figure
QCL	Crops and livestock products	646	Rwanda	5419	Yield	1313	Plantains and cooking bananas	2016	2016	hg/ha	33600	A	Official figure
QCL	Crops and livestock products	646	Rwanda	5510	Production	1313	Plantains and cooking bananas	2016	2016	tonnes	771082	A	Official figure
QCL	Crops and livestock products	646	Rwanda	5312	Area harvested	1510	Potatoes	2016	2016	ha	106236	A	Official figure
QCL	Crops and livestock products	646	Rwanda	5419	Yield	1510	Potatoes	2016	2016	hg/ha	70718	A	Official figure
QCL	Crops and livestock products	646	Rwanda	5510	Production	1510	Potatoes	2016	2016	tonnes	751284	A	Official figure
QCL	Crops and livestock products	646	Rwanda	5312	Area harvested	1235	Pumpkins, squash and gourds	2016	2016	ha	49519	I	Imputed value
QCL	Crops and livestock products	646	Rwanda	5419	Yield	1235	Pumpkins, squash and gourds	2016	2016	hg/ha	51402	E	Estimated value
QCL	Crops and livestock products	646	Rwanda	5510	Production	1235	Pumpkins, squash and gourds	2016	2016	tonnes	254539	I	Imputed value
QCL	Crops and livestock products	646	Rwanda	5312	Area harvested	1930.02	Pyrethrum, dried flowers	2016	2016	ha	3986	A	Official figure
QCL	Crops and livestock products	646	Rwanda	5419	Yield	1930.02	Pyrethrum, dried flowers	2016	2016	hg/ha	2880	A	Official figure
QCL	Crops and livestock products	646	Rwanda	5510	Production	1930.02	Pyrethrum, dried flowers	2016	2016	tonnes	1147.98	A	Official figure
QCL	Crops and livestock products	646	Rwanda	5312	Area harvested	1443	Rape or colza seed	2016	2016	ha	0	M	Missing value (data cannot exist, not applicable)
QCL	Crops and livestock products	646	Rwanda	5510	Production	1443	Rape or colza seed	2016	2016	tonnes	0	M	Missing value (data cannot exist, not applicable)
QCL	Crops and livestock products	646	Rwanda	5312	Area harvested	113	Rice	2016	2016	ha	33430	A	Official figure
QCL	Crops and livestock products	646	Rwanda	5419	Yield	113	Rice	2016	2016	hg/ha	33067	A	Official figure
QCL	Crops and livestock products	646	Rwanda	5510	Production	113	Rice	2016	2016	tonnes	110544	A	Official figure
QCL	Crops and livestock products	646	Rwanda	5312	Area harvested	1921.01	Seed cotton, unginned	2016	2016	ha	0	M	Missing value (data cannot exist, not applicable)
QCL	Crops and livestock products	646	Rwanda	5510	Production	1921.01	Seed cotton, unginned	2016	2016	tonnes	0	M	Missing value (data cannot exist, not applicable)
QCL	Crops and livestock products	646	Rwanda	5312	Area harvested	114	Sorghum	2016	2016	ha	165812	A	Official figure
QCL	Crops and livestock products	646	Rwanda	5419	Yield	114	Sorghum	2016	2016	hg/ha	9881	A	Official figure
QCL	Crops and livestock products	646	Rwanda	5510	Production	114	Sorghum	2016	2016	tonnes	163832	A	Official figure
QCL	Crops and livestock products	646	Rwanda	5312	Area harvested	141	Soya beans	2016	2016	ha	46446	A	Official figure
QCL	Crops and livestock products	646	Rwanda	5419	Yield	141	Soya beans	2016	2016	hg/ha	4724	A	Official figure
QCL	Crops and livestock products	646	Rwanda	5510	Production	141	Soya beans	2016	2016	tonnes	21941.8	A	Official figure
QCL	Crops and livestock products	646	Rwanda	5312	Area harvested	1802	Sugar cane	2016	2016	ha	11030	A	Official figure
QCL	Crops and livestock products	646	Rwanda	5419	Yield	1802	Sugar cane	2016	2016	hg/ha	85063	A	Official figure
QCL	Crops and livestock products	646	Rwanda	5510	Production	1802	Sugar cane	2016	2016	tonnes	93823.4	A	Official figure
QCL	Crops and livestock products	646	Rwanda	5312	Area harvested	1530	Sweet potatoes	2016	2016	ha	135575	A	Official figure
QCL	Crops and livestock products	646	Rwanda	5419	Yield	1530	Sweet potatoes	2016	2016	hg/ha	67795	A	Official figure
QCL	Crops and livestock products	646	Rwanda	5510	Production	1530	Sweet potatoes	2016	2016	tonnes	919123	A	Official figure
QCL	Crops and livestock products	646	Rwanda	5312	Area harvested	1550	Taro	2016	2016	ha	40144	A	Official figure
QCL	Crops and livestock products	646	Rwanda	5419	Yield	1550	Taro	2016	2016	hg/ha	41398	A	Official figure
QCL	Crops and livestock products	646	Rwanda	5510	Production	1550	Taro	2016	2016	tonnes	166189	A	Official figure
QCL	Crops and livestock products	646	Rwanda	5312	Area harvested	1620	Tea leaves	2016	2016	ha	17221	A	Official figure
QCL	Crops and livestock products	646	Rwanda	5419	Yield	1620	Tea leaves	2016	2016	hg/ha	64456	E	Estimated value
QCL	Crops and livestock products	646	Rwanda	5510	Production	1620	Tea leaves	2016	2016	tonnes	111000	E	Estimated value
QCL	Crops and livestock products	646	Rwanda	5312	Area harvested	1234	Tomatoes	2016	2016	ha	10439	A	Official figure
QCL	Crops and livestock products	646	Rwanda	5419	Yield	1234	Tomatoes	2016	2016	hg/ha	113782	A	Official figure
QCL	Crops and livestock products	646	Rwanda	5510	Production	1234	Tomatoes	2016	2016	tonnes	118774	A	Official figure
QCL	Crops and livestock products	646	Rwanda	5312	Area harvested	1970	Unmanufactured tobacco	2016	2016	ha	4101	E	Estimated value
QCL	Crops and livestock products	646	Rwanda	5419	Yield	1970	Unmanufactured tobacco	2016	2016	hg/ha	11850	E	Estimated value
QCL	Crops and livestock products	646	Rwanda	5510	Production	1970	Unmanufactured tobacco	2016	2016	tonnes	4859.34	E	Estimated value
QCL	Crops and livestock products	646	Rwanda	5312	Area harvested	111	Wheat	2016	2016	ha	5817	A	Official figure
QCL	Crops and livestock products	646	Rwanda	5419	Yield	111	Wheat	2016	2016	hg/ha	17060	A	Official figure
QCL	Crops and livestock products	646	Rwanda	5510	Production	111	Wheat	2016	2016	tonnes	9923	A	Official figure
QCL	Crops and livestock products	646	Rwanda	5312	Area harvested	1540	Yams	2016	2016	ha	6173	I	Imputed value
QCL	Crops and livestock products	646	Rwanda	5419	Yield	1540	Yams	2016	2016	hg/ha	93750	E	Estimated value
QCL	Crops and livestock products	646	Rwanda	5510	Production	1540	Yams	2016	2016	tonnes	57876	I	Imputed value
QCL	Crops and livestock products	646	Rwanda	5312	Area harvested	1311	Avocados	2017	2017	ha	950	A	Official figure
QCL	Crops and livestock products	646	Rwanda	5419	Yield	1311	Avocados	2017	2017	hg/ha	72762	A	Official figure
QCL	Crops and livestock products	646	Rwanda	5510	Production	1311	Avocados	2017	2017	tonnes	6912.43	A	Official figure
QCL	Crops and livestock products	646	Rwanda	5312	Area harvested	1312	Bananas	2017	2017	ha	237849	A	Official figure
QCL	Crops and livestock products	646	Rwanda	5419	Yield	1312	Bananas	2017	2017	hg/ha	73114	A	Official figure
QCL	Crops and livestock products	646	Rwanda	5510	Production	1312	Bananas	2017	2017	tonnes	1739007	A	Official figure
QCL	Crops and livestock products	646	Rwanda	5312	Area harvested	115	Barley	2017	2017	ha	0	M	Missing value (data cannot exist, not applicable)
QCL	Crops and livestock products	646	Rwanda	5510	Production	115	Barley	2017	2017	tonnes	0	M	Missing value (data cannot exist, not applicable)
QCL	Crops and livestock products	646	Rwanda	5312	Area harvested	1701	Beans, dry	2017	2017	ha	549441	A	Official figure
QCL	Crops and livestock products	646	Rwanda	5419	Yield	1701	Beans, dry	2017	2017	hg/ha	8296	A	Official figure
QCL	Crops and livestock products	646	Rwanda	5510	Production	1701	Beans, dry	2017	2017	tonnes	455822	A	Official figure
QCL	Crops and livestock products	646	Rwanda	5312	Area harvested	1212	Cabbages	2017	2017	ha	7436	A	Official figure
QCL	Crops and livestock products	646	Rwanda	5419	Yield	1212	Cabbages	2017	2017	hg/ha	127655	A	Official figure
QCL	Crops and livestock products	646	Rwanda	5510	Production	1212	Cabbages	2017	2017	tonnes	94924	A	Official figure
QCL	Crops and livestock products	646	Rwanda	5312	Area harvested	1251	Carrots and turnips	2017	2017	ha	2355	A	Official figure
QCL	Crops and livestock products	646	Rwanda	5419	Yield	1251	Carrots and turnips	2017	2017	hg/ha	58242	A	Official figure
QCL	Crops and livestock products	646	Rwanda	5510	Production	1251	Carrots and turnips	2017	2017	tonnes	13714.8	A	Official figure
QCL	Crops and livestock products	646	Rwanda	5312	Area harvested	1520.01	Cassava, fresh	2017	2017	ha	120000	E	Estimated value
QCL	Crops and livestock products	646	Rwanda	5419	Yield	1520.01	Cassava, fresh	2017	2017	hg/ha	86832	E	Estimated value
QCL	Crops and livestock products	646	Rwanda	5510	Production	1520.01	Cassava, fresh	2017	2017	tonnes	1.04199e+06	A	Official figure
QCL	Crops and livestock products	646	Rwanda	5312	Area harvested	1231	Chillies and peppers, green (Capsicum spp. and Pimenta spp.)	2017	2017	ha	698	A	Official figure
QCL	Crops and livestock products	646	Rwanda	5419	Yield	1231	Chillies and peppers, green (Capsicum spp. and Pimenta spp.)	2017	2017	hg/ha	63221	E	Estimated value
QCL	Crops and livestock products	646	Rwanda	5510	Production	1231	Chillies and peppers, green (Capsicum spp. and Pimenta spp.)	2017	2017	tonnes	4412.83	I	Imputed value
QCL	Crops and livestock products	646	Rwanda	5312	Area harvested	1610	Coffee, green	2017	2017	ha	29558	A	Official figure
QCL	Crops and livestock products	646	Rwanda	5419	Yield	1610	Coffee, green	2017	2017	hg/ha	10731	A	Official figure
QCL	Crops and livestock products	646	Rwanda	5510	Production	1610	Coffee, green	2017	2017	tonnes	31717.5	A	Official figure
QCL	Crops and livestock products	646	Rwanda	5312	Area harvested	1233	Eggplants (aubergines)	2017	2017	ha	6214	I	Imputed value
QCL	Crops and livestock products	646	Rwanda	5419	Yield	1233	Eggplants (aubergines)	2017	2017	hg/ha	82121	E	Estimated value
QCL	Crops and livestock products	646	Rwanda	5510	Production	1233	Eggplants (aubergines)	2017	2017	tonnes	51031.8	I	Imputed value
QCL	Crops and livestock products	646	Rwanda	5312	Area harvested	142	Groundnuts, excluding shelled	2017	2017	ha	45512	A	Official figure
QCL	Crops and livestock products	646	Rwanda	5419	Yield	142	Groundnuts, excluding shelled	2017	2017	hg/ha	4549	A	Official figure
QCL	Crops and livestock products	646	Rwanda	5510	Production	142	Groundnuts, excluding shelled	2017	2017	tonnes	20703.5	A	Official figure
QCL	Crops and livestock products	646	Rwanda	5312	Area harvested	1254	Leeks and other alliaceous vegetables	2017	2017	ha	14560	E	Estimated value
QCL	Crops and livestock products	646	Rwanda	5419	Yield	1254	Leeks and other alliaceous vegetables	2017	2017	hg/ha	1749	E	Estimated value
QCL	Crops and livestock products	646	Rwanda	5510	Production	1254	Leeks and other alliaceous vegetables	2017	2017	tonnes	2546.09	E	Estimated value
QCL	Crops and livestock products	646	Rwanda	5312	Area harvested	1322	Lemons and limes	2017	2017	ha	1500	E	Estimated value
QCL	Crops and livestock products	646	Rwanda	5419	Yield	1322	Lemons and limes	2017	2017	hg/ha	33333	E	Estimated value
QCL	Crops and livestock products	646	Rwanda	5510	Production	1322	Lemons and limes	2017	2017	tonnes	5000	E	Estimated value
QCL	Crops and livestock products	646	Rwanda	5312	Area harvested	112	Maize (corn)	2017	2017	ha	297447	A	Official figure
QCL	Crops and livestock products	646	Rwanda	5419	Yield	112	Maize (corn)	2017	2017	hg/ha	12050	A	Official figure
QCL	Crops and livestock products	646	Rwanda	5510	Production	112	Maize (corn)	2017	2017	tonnes	358417	A	Official figure
QCL	Crops and livestock products	646	Rwanda	5312	Area harvested	1316	Mangoes, guavas and mangosteens	2017	2017	ha	1209	I	Imputed value
QCL	Crops and livestock products	646	Rwanda	5419	Yield	1316	Mangoes, guavas and mangosteens	2017	2017	hg/ha	87826	E	Estimated value
QCL	Crops and livestock products	646	Rwanda	5510	Production	1316	Mangoes, guavas and mangosteens	2017	2017	tonnes	10618.9	I	Imputed value
QCL	Crops and livestock products	646	Rwanda	5312	Area harvested	118	Millet	2017	2017	ha	10687	E	Estimated value
QCL	Crops and livestock products	646	Rwanda	5419	Yield	118	Millet	2017	2017	hg/ha	4809	E	Estimated value
QCL	Crops and livestock products	646	Rwanda	5510	Production	118	Millet	2017	2017	tonnes	5138.88	I	Imputed value
QCL	Crops and livestock products	646	Rwanda	5312	Area harvested	1253.02	Onions and shallots, dry (excluding dehydrated)	2017	2017	ha	2855	A	Official figure
QCL	Crops and livestock products	646	Rwanda	5419	Yield	1253.02	Onions and shallots, dry (excluding dehydrated)	2017	2017	hg/ha	43704	A	Official figure
QCL	Crops and livestock products	646	Rwanda	5510	Production	1253.02	Onions and shallots, dry (excluding dehydrated)	2017	2017	tonnes	12478.8	A	Official figure
QCL	Crops and livestock products	646	Rwanda	5312	Area harvested	1323	Oranges	2017	2017	ha	1500	E	Estimated value
QCL	Crops and livestock products	646	Rwanda	5419	Yield	1323	Oranges	2017	2017	hg/ha	18667	E	Estimated value
QCL	Crops and livestock products	646	Rwanda	5510	Production	1323	Oranges	2017	2017	tonnes	2800	E	Estimated value
QCL	Crops and livestock products	646	Rwanda	5312	Area harvested	1241.9	Other beans, green	2017	2017	ha	950	I	Imputed value
QCL	Crops and livestock products	646	Rwanda	5419	Yield	1241.9	Other beans, green	2017	2017	hg/ha	76379	E	Estimated value
QCL	Crops and livestock products	646	Rwanda	5510	Production	1241.9	Other beans, green	2017	2017	tonnes	7254.16	I	Imputed value
QCL	Crops and livestock products	646	Rwanda	5312	Area harvested	1359.9	Other fruits, n.e.c.	2017	2017	ha	11330	I	Imputed value
QCL	Crops and livestock products	646	Rwanda	5419	Yield	1359.9	Other fruits, n.e.c.	2017	2017	hg/ha	71561	E	Estimated value
QCL	Crops and livestock products	646	Rwanda	5510	Production	1359.9	Other fruits, n.e.c.	2017	2017	tonnes	81077.6	I	Imputed value
QCL	Crops and livestock products	646	Rwanda	5312	Area harvested	1699	Other stimulant, spice and aromatic crops, n.e.c.	2017	2017	ha	57	I	Imputed value
QCL	Crops and livestock products	646	Rwanda	5419	Yield	1699	Other stimulant, spice and aromatic crops, n.e.c.	2017	2017	hg/ha	23256	E	Estimated value
QCL	Crops and livestock products	646	Rwanda	5510	Production	1699	Other stimulant, spice and aromatic crops, n.e.c.	2017	2017	tonnes	132.78	I	Imputed value
QCL	Crops and livestock products	646	Rwanda	5312	Area harvested	1319	Other tropical fruits, n.e.c.	2017	2017	ha	2043	I	Imputed value
QCL	Crops and livestock products	646	Rwanda	5419	Yield	1319	Other tropical fruits, n.e.c.	2017	2017	hg/ha	121190	E	Estimated value
QCL	Crops and livestock products	646	Rwanda	5510	Production	1319	Other tropical fruits, n.e.c.	2017	2017	tonnes	24761.8	I	Imputed value
QCL	Crops and livestock products	646	Rwanda	5312	Area harvested	1290.9	Other vegetables, fresh n.e.c.	2017	2017	ha	10325	I	Imputed value
QCL	Crops and livestock products	646	Rwanda	5419	Yield	1290.9	Other vegetables, fresh n.e.c.	2017	2017	hg/ha	69619	E	Estimated value
QCL	Crops and livestock products	646	Rwanda	5510	Production	1290.9	Other vegetables, fresh n.e.c.	2017	2017	tonnes	71881.4	I	Imputed value
QCL	Crops and livestock products	646	Rwanda	5312	Area harvested	1317	Papayas	2017	2017	ha	503	A	Official figure
QCL	Crops and livestock products	646	Rwanda	5419	Yield	1317	Papayas	2017	2017	hg/ha	33042	A	Official figure
QCL	Crops and livestock products	646	Rwanda	5510	Production	1317	Papayas	2017	2017	tonnes	1662	A	Official figure
QCL	Crops and livestock products	646	Rwanda	5312	Area harvested	1705	Peas, dry	2017	2017	ha	19809	A	Official figure
QCL	Crops and livestock products	646	Rwanda	5419	Yield	1705	Peas, dry	2017	2017	hg/ha	6269	A	Official figure
QCL	Crops and livestock products	646	Rwanda	5510	Production	1705	Peas, dry	2017	2017	tonnes	12419.2	A	Official figure
QCL	Crops and livestock products	646	Rwanda	5312	Area harvested	1651	Pepper (Piper spp.), raw	2017	2017	ha	698	I	Imputed value
QCL	Crops and livestock products	646	Rwanda	5419	Yield	1651	Pepper (Piper spp.), raw	2017	2017	hg/ha	35954	E	Estimated value
QCL	Crops and livestock products	646	Rwanda	5510	Production	1651	Pepper (Piper spp.), raw	2017	2017	tonnes	2509.89	I	Imputed value
QCL	Crops and livestock products	646	Rwanda	5312	Area harvested	1318	Pineapples	2017	2017	ha	2382	A	Official figure
QCL	Crops and livestock products	646	Rwanda	5419	Yield	1318	Pineapples	2017	2017	hg/ha	80756	A	Official figure
QCL	Crops and livestock products	646	Rwanda	5510	Production	1318	Pineapples	2017	2017	tonnes	19236	A	Official figure
QCL	Crops and livestock products	646	Rwanda	5312	Area harvested	1313	Plantains and cooking bananas	2017	2017	ha	96571	A	Official figure
QCL	Crops and livestock products	646	Rwanda	5419	Yield	1313	Plantains and cooking bananas	2017	2017	hg/ha	75732	A	Official figure
QCL	Crops and livestock products	646	Rwanda	5510	Production	1313	Plantains and cooking bananas	2017	2017	tonnes	731349	A	Official figure
QCL	Crops and livestock products	646	Rwanda	5312	Area harvested	1510	Potatoes	2017	2017	ha	93991	A	Official figure
QCL	Crops and livestock products	646	Rwanda	5419	Yield	1510	Potatoes	2017	2017	hg/ha	90028	A	Official figure
QCL	Crops and livestock products	646	Rwanda	5510	Production	1510	Potatoes	2017	2017	tonnes	846184	A	Official figure
QCL	Crops and livestock products	646	Rwanda	5312	Area harvested	1235	Pumpkins, squash and gourds	2017	2017	ha	50154	I	Imputed value
QCL	Crops and livestock products	646	Rwanda	5419	Yield	1235	Pumpkins, squash and gourds	2017	2017	hg/ha	51389	E	Estimated value
QCL	Crops and livestock products	646	Rwanda	5510	Production	1235	Pumpkins, squash and gourds	2017	2017	tonnes	257737	I	Imputed value
QCL	Crops and livestock products	646	Rwanda	5312	Area harvested	1930.02	Pyrethrum, dried flowers	2017	2017	ha	8453	A	Official figure
QCL	Crops and livestock products	646	Rwanda	5419	Yield	1930.02	Pyrethrum, dried flowers	2017	2017	hg/ha	6013	A	Official figure
QCL	Crops and livestock products	646	Rwanda	5510	Production	1930.02	Pyrethrum, dried flowers	2017	2017	tonnes	5082.65	A	Official figure
QCL	Crops and livestock products	646	Rwanda	5312	Area harvested	1443	Rape or colza seed	2017	2017	ha	0	M	Missing value (data cannot exist, not applicable)
QCL	Crops and livestock products	646	Rwanda	5510	Production	1443	Rape or colza seed	2017	2017	tonnes	0	M	Missing value (data cannot exist, not applicable)
QCL	Crops and livestock products	646	Rwanda	5312	Area harvested	113	Rice	2017	2017	ha	31583	A	Official figure
QCL	Crops and livestock products	646	Rwanda	5419	Yield	113	Rice	2017	2017	hg/ha	34499	A	Official figure
QCL	Crops and livestock products	646	Rwanda	5510	Production	113	Rice	2017	2017	tonnes	108958	A	Official figure
QCL	Crops and livestock products	646	Rwanda	5312	Area harvested	1921.01	Seed cotton, unginned	2017	2017	ha	0	M	Missing value (data cannot exist, not applicable)
QCL	Crops and livestock products	646	Rwanda	5510	Production	1921.01	Seed cotton, unginned	2017	2017	tonnes	0	M	Missing value (data cannot exist, not applicable)
QCL	Crops and livestock products	646	Rwanda	5312	Area harvested	114	Sorghum	2017	2017	ha	143490	A	Official figure
QCL	Crops and livestock products	646	Rwanda	5419	Yield	114	Sorghum	2017	2017	hg/ha	10555	A	Official figure
QCL	Crops and livestock products	646	Rwanda	5510	Production	114	Sorghum	2017	2017	tonnes	151447	A	Official figure
QCL	Crops and livestock products	646	Rwanda	5312	Area harvested	141	Soya beans	2017	2017	ha	53361	A	Official figure
QCL	Crops and livestock products	646	Rwanda	5419	Yield	141	Soya beans	2017	2017	hg/ha	4485	A	Official figure
QCL	Crops and livestock products	646	Rwanda	5510	Production	141	Soya beans	2017	2017	tonnes	23933.9	A	Official figure
QCL	Crops and livestock products	646	Rwanda	5312	Area harvested	1802	Sugar cane	2017	2017	ha	7905	I	Imputed value
QCL	Crops and livestock products	646	Rwanda	5419	Yield	1802	Sugar cane	2017	2017	hg/ha	125437	E	Estimated value
QCL	Crops and livestock products	646	Rwanda	5510	Production	1802	Sugar cane	2017	2017	tonnes	99160.7	E	Estimated value
QCL	Crops and livestock products	646	Rwanda	5312	Area harvested	1530	Sweet potatoes	2017	2017	ha	184609	A	Official figure
QCL	Crops and livestock products	646	Rwanda	5419	Yield	1530	Sweet potatoes	2017	2017	hg/ha	58446	A	Official figure
QCL	Crops and livestock products	646	Rwanda	5510	Production	1530	Sweet potatoes	2017	2017	tonnes	1.07897e+06	A	Official figure
QCL	Crops and livestock products	646	Rwanda	5312	Area harvested	1550	Taro	2017	2017	ha	55463	A	Official figure
QCL	Crops and livestock products	646	Rwanda	5419	Yield	1550	Taro	2017	2017	hg/ha	38767	A	Official figure
QCL	Crops and livestock products	646	Rwanda	5510	Production	1550	Taro	2017	2017	tonnes	215015	A	Official figure
QCL	Crops and livestock products	646	Rwanda	5312	Area harvested	1620	Tea leaves	2017	2017	ha	18509	I	Imputed value
QCL	Crops and livestock products	646	Rwanda	5419	Yield	1620	Tea leaves	2017	2017	hg/ha	65373	E	Estimated value
QCL	Crops and livestock products	646	Rwanda	5510	Production	1620	Tea leaves	2017	2017	tonnes	121000	E	Estimated value
QCL	Crops and livestock products	646	Rwanda	5312	Area harvested	1234	Tomatoes	2017	2017	ha	11329	A	Official figure
QCL	Crops and livestock products	646	Rwanda	5419	Yield	1234	Tomatoes	2017	2017	hg/ha	85997	A	Official figure
QCL	Crops and livestock products	646	Rwanda	5510	Production	1234	Tomatoes	2017	2017	tonnes	97426	A	Official figure
QCL	Crops and livestock products	646	Rwanda	5312	Area harvested	1970	Unmanufactured tobacco	2017	2017	ha	4139	I	Imputed value
QCL	Crops and livestock products	646	Rwanda	5419	Yield	1970	Unmanufactured tobacco	2017	2017	hg/ha	11687	E	Estimated value
QCL	Crops and livestock products	646	Rwanda	5510	Production	1970	Unmanufactured tobacco	2017	2017	tonnes	4837.53	I	Imputed value
QCL	Crops and livestock products	646	Rwanda	5312	Area harvested	111	Wheat	2017	2017	ha	10758	A	Official figure
QCL	Crops and livestock products	646	Rwanda	5419	Yield	111	Wheat	2017	2017	hg/ha	10157	A	Official figure
QCL	Crops and livestock products	646	Rwanda	5510	Production	111	Wheat	2017	2017	tonnes	10926.3	A	Official figure
QCL	Crops and livestock products	646	Rwanda	5312	Area harvested	1540	Yams	2017	2017	ha	6000	E	Estimated value
QCL	Crops and livestock products	646	Rwanda	5419	Yield	1540	Yams	2017	2017	hg/ha	83333	E	Estimated value
QCL	Crops and livestock products	646	Rwanda	5510	Production	1540	Yams	2017	2017	tonnes	50000	E	Estimated value
QCL	Crops and livestock products	646	Rwanda	5312	Area harvested	1311	Avocados	2018	2018	ha	152	A	Official figure
QCL	Crops and livestock products	646	Rwanda	5419	Yield	1311	Avocados	2018	2018	hg/ha	566846	A	Official figure
QCL	Crops and livestock products	646	Rwanda	5510	Production	1311	Avocados	2018	2018	tonnes	8597.46	A	Official figure
QCL	Crops and livestock products	646	Rwanda	5312	Area harvested	1312	Bananas	2018	2018	ha	142244	A	Official figure
QCL	Crops and livestock products	646	Rwanda	5419	Yield	1312	Bananas	2018	2018	hg/ha	71005	A	Official figure
QCL	Crops and livestock products	646	Rwanda	5510	Production	1312	Bananas	2018	2018	tonnes	1010000	A	Official figure
QCL	Crops and livestock products	646	Rwanda	5312	Area harvested	115	Barley	2018	2018	ha	0	M	Missing value (data cannot exist, not applicable)
QCL	Crops and livestock products	646	Rwanda	5510	Production	115	Barley	2018	2018	tonnes	0	M	Missing value (data cannot exist, not applicable)
QCL	Crops and livestock products	646	Rwanda	5312	Area harvested	1701	Beans, dry	2018	2018	ha	557209	A	Official figure
QCL	Crops and livestock products	646	Rwanda	5419	Yield	1701	Beans, dry	2018	2018	hg/ha	8718	A	Official figure
QCL	Crops and livestock products	646	Rwanda	5510	Production	1701	Beans, dry	2018	2018	tonnes	485756	A	Official figure
QCL	Crops and livestock products	646	Rwanda	5312	Area harvested	1212	Cabbages	2018	2018	ha	5149	A	Official figure
QCL	Crops and livestock products	646	Rwanda	5419	Yield	1212	Cabbages	2018	2018	hg/ha	184498	A	Official figure
QCL	Crops and livestock products	646	Rwanda	5510	Production	1212	Cabbages	2018	2018	tonnes	94994.5	A	Official figure
QCL	Crops and livestock products	646	Rwanda	5312	Area harvested	1251	Carrots and turnips	2018	2018	ha	1911	A	Official figure
QCL	Crops and livestock products	646	Rwanda	5419	Yield	1251	Carrots and turnips	2018	2018	hg/ha	83607	A	Official figure
QCL	Crops and livestock products	646	Rwanda	5510	Production	1251	Carrots and turnips	2018	2018	tonnes	15975.6	A	Official figure
QCL	Crops and livestock products	646	Rwanda	5312	Area harvested	1520.01	Cassava, fresh	2018	2018	ha	194717	A	Official figure
QCL	Crops and livestock products	646	Rwanda	5419	Yield	1520.01	Cassava, fresh	2018	2018	hg/ha	57889	A	Official figure
QCL	Crops and livestock products	646	Rwanda	5510	Production	1520.01	Cassava, fresh	2018	2018	tonnes	1.1272e+06	A	Official figure
QCL	Crops and livestock products	646	Rwanda	5312	Area harvested	1231	Chillies and peppers, green (Capsicum spp. and Pimenta spp.)	2018	2018	ha	817	A	Official figure
QCL	Crops and livestock products	646	Rwanda	5419	Yield	1231	Chillies and peppers, green (Capsicum spp. and Pimenta spp.)	2018	2018	hg/ha	16844	A	Official figure
QCL	Crops and livestock products	646	Rwanda	5510	Production	1231	Chillies and peppers, green (Capsicum spp. and Pimenta spp.)	2018	2018	tonnes	1375.98	A	Official figure
QCL	Crops and livestock products	646	Rwanda	5312	Area harvested	1610	Coffee, green	2018	2018	ha	23412	A	Official figure
QCL	Crops and livestock products	646	Rwanda	5419	Yield	1610	Coffee, green	2018	2018	hg/ha	16506	A	Official figure
QCL	Crops and livestock products	646	Rwanda	5510	Production	1610	Coffee, green	2018	2018	tonnes	38643.3	A	Official figure
QCL	Crops and livestock products	646	Rwanda	5312	Area harvested	1233	Eggplants (aubergines)	2018	2018	ha	6933	A	Official figure
QCL	Crops and livestock products	646	Rwanda	5419	Yield	1233	Eggplants (aubergines)	2018	2018	hg/ha	114720	A	Official figure
QCL	Crops and livestock products	646	Rwanda	5510	Production	1233	Eggplants (aubergines)	2018	2018	tonnes	79533.5	A	Official figure
QCL	Crops and livestock products	646	Rwanda	5312	Area harvested	142	Groundnuts, excluding shelled	2018	2018	ha	41457	A	Official figure
QCL	Crops and livestock products	646	Rwanda	5419	Yield	142	Groundnuts, excluding shelled	2018	2018	hg/ha	5374	A	Official figure
QCL	Crops and livestock products	646	Rwanda	5510	Production	142	Groundnuts, excluding shelled	2018	2018	tonnes	22279.5	A	Official figure
QCL	Crops and livestock products	646	Rwanda	5312	Area harvested	1254	Leeks and other alliaceous vegetables	2018	2018	ha	14702	E	Estimated value
QCL	Crops and livestock products	646	Rwanda	5419	Yield	1254	Leeks and other alliaceous vegetables	2018	2018	hg/ha	1753	E	Estimated value
QCL	Crops and livestock products	646	Rwanda	5510	Production	1254	Leeks and other alliaceous vegetables	2018	2018	tonnes	2576.97	E	Estimated value
QCL	Crops and livestock products	646	Rwanda	5312	Area harvested	1322	Lemons and limes	2018	2018	ha	1331	I	Imputed value
QCL	Crops and livestock products	646	Rwanda	5419	Yield	1322	Lemons and limes	2018	2018	hg/ha	41266	E	Estimated value
QCL	Crops and livestock products	646	Rwanda	5510	Production	1322	Lemons and limes	2018	2018	tonnes	5491.43	I	Imputed value
QCL	Crops and livestock products	646	Rwanda	5312	Area harvested	112	Maize (corn)	2018	2018	ha	296330	A	Official figure
QCL	Crops and livestock products	646	Rwanda	5419	Yield	112	Maize (corn)	2018	2018	hg/ha	14315	A	Official figure
QCL	Crops and livestock products	646	Rwanda	5510	Production	112	Maize (corn)	2018	2018	tonnes	424204	A	Official figure
QCL	Crops and livestock products	646	Rwanda	5312	Area harvested	1316	Mangoes, guavas and mangosteens	2018	2018	ha	301	A	Official figure
QCL	Crops and livestock products	646	Rwanda	5419	Yield	1316	Mangoes, guavas and mangosteens	2018	2018	hg/ha	334902	A	Official figure
QCL	Crops and livestock products	646	Rwanda	5510	Production	1316	Mangoes, guavas and mangosteens	2018	2018	tonnes	10065	A	Official figure
QCL	Crops and livestock products	646	Rwanda	5312	Area harvested	118	Millet	2018	2018	ha	10602	E	Estimated value
QCL	Crops and livestock products	646	Rwanda	5419	Yield	118	Millet	2018	2018	hg/ha	4763	E	Estimated value
QCL	Crops and livestock products	646	Rwanda	5510	Production	118	Millet	2018	2018	tonnes	5050.11	E	Estimated value
QCL	Crops and livestock products	646	Rwanda	5312	Area harvested	1253.02	Onions and shallots, dry (excluding dehydrated)	2018	2018	ha	2302	A	Official figure
QCL	Crops and livestock products	646	Rwanda	5419	Yield	1253.02	Onions and shallots, dry (excluding dehydrated)	2018	2018	hg/ha	62648	A	Official figure
QCL	Crops and livestock products	646	Rwanda	5510	Production	1253.02	Onions and shallots, dry (excluding dehydrated)	2018	2018	tonnes	14420.5	A	Official figure
QCL	Crops and livestock products	646	Rwanda	5312	Area harvested	1323	Oranges	2018	2018	ha	1393	I	Imputed value
QCL	Crops and livestock products	646	Rwanda	5419	Yield	1323	Oranges	2018	2018	hg/ha	19163	E	Estimated value
QCL	Crops and livestock products	646	Rwanda	5510	Production	1323	Oranges	2018	2018	tonnes	2670.14	I	Imputed value
QCL	Crops and livestock products	646	Rwanda	5312	Area harvested	1241.9	Other beans, green	2018	2018	ha	955	E	Estimated value
QCL	Crops and livestock products	646	Rwanda	5419	Yield	1241.9	Other beans, green	2018	2018	hg/ha	77112	E	Estimated value
QCL	Crops and livestock products	646	Rwanda	5510	Production	1241.9	Other beans, green	2018	2018	tonnes	7365.89	E	Estimated value
QCL	Crops and livestock products	646	Rwanda	5312	Area harvested	1359.9	Other fruits, n.e.c.	2018	2018	ha	11203	I	Imputed value
QCL	Crops and livestock products	646	Rwanda	5419	Yield	1359.9	Other fruits, n.e.c.	2018	2018	hg/ha	73310	E	Estimated value
QCL	Crops and livestock products	646	Rwanda	5510	Production	1359.9	Other fruits, n.e.c.	2018	2018	tonnes	82125.6	I	Imputed value
QCL	Crops and livestock products	646	Rwanda	5312	Area harvested	1699	Other stimulant, spice and aromatic crops, n.e.c.	2018	2018	ha	58	E	Estimated value
QCL	Crops and livestock products	646	Rwanda	5419	Yield	1699	Other stimulant, spice and aromatic crops, n.e.c.	2018	2018	hg/ha	23086	E	Estimated value
QCL	Crops and livestock products	646	Rwanda	5510	Production	1699	Other stimulant, spice and aromatic crops, n.e.c.	2018	2018	tonnes	134.39	I	Imputed value
QCL	Crops and livestock products	646	Rwanda	5312	Area harvested	1319	Other tropical fruits, n.e.c.	2018	2018	ha	2042	E	Estimated value
QCL	Crops and livestock products	646	Rwanda	5419	Yield	1319	Other tropical fruits, n.e.c.	2018	2018	hg/ha	121192	E	Estimated value
QCL	Crops and livestock products	646	Rwanda	5510	Production	1319	Other tropical fruits, n.e.c.	2018	2018	tonnes	24741.7	E	Estimated value
QCL	Crops and livestock products	646	Rwanda	5312	Area harvested	1290.9	Other vegetables, fresh n.e.c.	2018	2018	ha	10510	I	Imputed value
QCL	Crops and livestock products	646	Rwanda	5419	Yield	1290.9	Other vegetables, fresh n.e.c.	2018	2018	hg/ha	69412	E	Estimated value
QCL	Crops and livestock products	646	Rwanda	5510	Production	1290.9	Other vegetables, fresh n.e.c.	2018	2018	tonnes	72949.3	I	Imputed value
QCL	Crops and livestock products	646	Rwanda	5312	Area harvested	1317	Papayas	2018	2018	ha	63	A	Official figure
QCL	Crops and livestock products	646	Rwanda	5419	Yield	1317	Papayas	2018	2018	hg/ha	99307	A	Official figure
QCL	Crops and livestock products	646	Rwanda	5510	Production	1317	Papayas	2018	2018	tonnes	623.19	A	Official figure
QCL	Crops and livestock products	646	Rwanda	5312	Area harvested	1705	Peas, dry	2018	2018	ha	25962	A	Official figure
QCL	Crops and livestock products	646	Rwanda	5419	Yield	1705	Peas, dry	2018	2018	hg/ha	5711	A	Official figure
QCL	Crops and livestock products	646	Rwanda	5510	Production	1705	Peas, dry	2018	2018	tonnes	14827.1	A	Official figure
QCL	Crops and livestock products	646	Rwanda	5312	Area harvested	1651	Pepper (Piper spp.), raw	2018	2018	ha	686	I	Imputed value
QCL	Crops and livestock products	646	Rwanda	5419	Yield	1651	Pepper (Piper spp.), raw	2018	2018	hg/ha	36770	E	Estimated value
QCL	Crops and livestock products	646	Rwanda	5510	Production	1651	Pepper (Piper spp.), raw	2018	2018	tonnes	2522.02	I	Imputed value
QCL	Crops and livestock products	646	Rwanda	5312	Area harvested	1318	Pineapples	2018	2018	ha	4382	A	Official figure
QCL	Crops and livestock products	646	Rwanda	5419	Yield	1318	Pineapples	2018	2018	hg/ha	40591	A	Official figure
QCL	Crops and livestock products	646	Rwanda	5510	Production	1318	Pineapples	2018	2018	tonnes	17787.6	A	Official figure
QCL	Crops and livestock products	646	Rwanda	5312	Area harvested	1313	Plantains and cooking bananas	2018	2018	ha	90175	A	Official figure
QCL	Crops and livestock products	646	Rwanda	5419	Yield	1313	Plantains and cooking bananas	2018	2018	hg/ha	84247	A	Official figure
QCL	Crops and livestock products	646	Rwanda	5510	Production	1313	Plantains and cooking bananas	2018	2018	tonnes	759696	A	Official figure
QCL	Crops and livestock products	646	Rwanda	5312	Area harvested	1510	Potatoes	2018	2018	ha	119220	A	Official figure
QCL	Crops and livestock products	646	Rwanda	5419	Yield	1510	Potatoes	2018	2018	hg/ha	76838	A	Official figure
QCL	Crops and livestock products	646	Rwanda	5510	Production	1510	Potatoes	2018	2018	tonnes	916062	A	Official figure
QCL	Crops and livestock products	646	Rwanda	5312	Area harvested	1235	Pumpkins, squash and gourds	2018	2018	ha	50585	I	Imputed value
QCL	Crops and livestock products	646	Rwanda	5419	Yield	1235	Pumpkins, squash and gourds	2018	2018	hg/ha	51833	E	Estimated value
QCL	Crops and livestock products	646	Rwanda	5510	Production	1235	Pumpkins, squash and gourds	2018	2018	tonnes	262198	I	Imputed value
QCL	Crops and livestock products	646	Rwanda	5312	Area harvested	1930.02	Pyrethrum, dried flowers	2018	2018	ha	4869	A	Official figure
QCL	Crops and livestock products	646	Rwanda	5419	Yield	1930.02	Pyrethrum, dried flowers	2018	2018	hg/ha	3466	A	Official figure
QCL	Crops and livestock products	646	Rwanda	5510	Production	1930.02	Pyrethrum, dried flowers	2018	2018	tonnes	1687.75	A	Official figure
QCL	Crops and livestock products	646	Rwanda	5312	Area harvested	1443	Rape or colza seed	2018	2018	ha	0	M	Missing value (data cannot exist, not applicable)
QCL	Crops and livestock products	646	Rwanda	5510	Production	1443	Rape or colza seed	2018	2018	tonnes	0	M	Missing value (data cannot exist, not applicable)
QCL	Crops and livestock products	646	Rwanda	5312	Area harvested	113	Rice	2018	2018	ha	32780	A	Official figure
QCL	Crops and livestock products	646	Rwanda	5419	Yield	113	Rice	2018	2018	hg/ha	34741	A	Official figure
QCL	Crops and livestock products	646	Rwanda	5510	Production	113	Rice	2018	2018	tonnes	113880	A	Official figure
QCL	Crops and livestock products	646	Rwanda	5312	Area harvested	1921.01	Seed cotton, unginned	2018	2018	ha	0	M	Missing value (data cannot exist, not applicable)
QCL	Crops and livestock products	646	Rwanda	5510	Production	1921.01	Seed cotton, unginned	2018	2018	tonnes	0	M	Missing value (data cannot exist, not applicable)
QCL	Crops and livestock products	646	Rwanda	5312	Area harvested	114	Sorghum	2018	2018	ha	144137	A	Official figure
QCL	Crops and livestock products	646	Rwanda	5419	Yield	114	Sorghum	2018	2018	hg/ha	10732	A	Official figure
QCL	Crops and livestock products	646	Rwanda	5510	Production	114	Sorghum	2018	2018	tonnes	154691	A	Official figure
QCL	Crops and livestock products	646	Rwanda	5312	Area harvested	141	Soya beans	2018	2018	ha	54793	A	Official figure
QCL	Crops and livestock products	646	Rwanda	5419	Yield	141	Soya beans	2018	2018	hg/ha	4163	A	Official figure
QCL	Crops and livestock products	646	Rwanda	5510	Production	141	Soya beans	2018	2018	tonnes	22809.4	A	Official figure
QCL	Crops and livestock products	646	Rwanda	5312	Area harvested	1802	Sugar cane	2018	2018	ha	7879	I	Imputed value
QCL	Crops and livestock products	646	Rwanda	5419	Yield	1802	Sugar cane	2018	2018	hg/ha	125044	E	Estimated value
QCL	Crops and livestock products	646	Rwanda	5510	Production	1802	Sugar cane	2018	2018	tonnes	98520.8	E	Estimated value
QCL	Crops and livestock products	646	Rwanda	5312	Area harvested	1530	Sweet potatoes	2018	2018	ha	173122	A	Official figure
QCL	Crops and livestock products	646	Rwanda	5419	Yield	1530	Sweet potatoes	2018	2018	hg/ha	68549	A	Official figure
QCL	Crops and livestock products	646	Rwanda	5510	Production	1530	Sweet potatoes	2018	2018	tonnes	1.18673e+06	A	Official figure
QCL	Crops and livestock products	646	Rwanda	5312	Area harvested	1550	Taro	2018	2018	ha	30693	A	Official figure
QCL	Crops and livestock products	646	Rwanda	5419	Yield	1550	Taro	2018	2018	hg/ha	54731	A	Official figure
QCL	Crops and livestock products	646	Rwanda	5510	Production	1550	Taro	2018	2018	tonnes	167984	A	Official figure
QCL	Crops and livestock products	646	Rwanda	5312	Area harvested	1620	Tea leaves	2018	2018	ha	20466	A	Official figure
QCL	Crops and livestock products	646	Rwanda	5419	Yield	1620	Tea leaves	2018	2018	hg/ha	65962	E	Estimated value
QCL	Crops and livestock products	646	Rwanda	5510	Production	1620	Tea leaves	2018	2018	tonnes	135000	E	Estimated value
QCL	Crops and livestock products	646	Rwanda	5312	Area harvested	1234	Tomatoes	2018	2018	ha	7773	A	Official figure
QCL	Crops and livestock products	646	Rwanda	5419	Yield	1234	Tomatoes	2018	2018	hg/ha	138559	A	Official figure
QCL	Crops and livestock products	646	Rwanda	5510	Production	1234	Tomatoes	2018	2018	tonnes	107703	A	Official figure
QCL	Crops and livestock products	646	Rwanda	5312	Area harvested	1970	Unmanufactured tobacco	2018	2018	ha	4304	I	Imputed value
QCL	Crops and livestock products	646	Rwanda	5419	Yield	1970	Unmanufactured tobacco	2018	2018	hg/ha	11590	E	Estimated value
QCL	Crops and livestock products	646	Rwanda	5510	Production	1970	Unmanufactured tobacco	2018	2018	tonnes	4988.14	I	Imputed value
QCL	Crops and livestock products	646	Rwanda	5312	Area harvested	111	Wheat	2018	2018	ha	12225	A	Official figure
QCL	Crops and livestock products	646	Rwanda	5419	Yield	111	Wheat	2018	2018	hg/ha	11022	A	Official figure
QCL	Crops and livestock products	646	Rwanda	5510	Production	111	Wheat	2018	2018	tonnes	13475.2	A	Official figure
QCL	Crops and livestock products	646	Rwanda	5312	Area harvested	1540	Yams	2018	2018	ha	5572	I	Imputed value
QCL	Crops and livestock products	646	Rwanda	5419	Yield	1540	Yams	2018	2018	hg/ha	91983	E	Estimated value
QCL	Crops and livestock products	646	Rwanda	5510	Production	1540	Yams	2018	2018	tonnes	51253.2	I	Imputed value
QCL	Crops and livestock products	646	Rwanda	5312	Area harvested	1311	Avocados	2019	2019	ha	220	A	Official figure
QCL	Crops and livestock products	646	Rwanda	5419	Yield	1311	Avocados	2019	2019	hg/ha	299517	A	Official figure
QCL	Crops and livestock products	646	Rwanda	5510	Production	1311	Avocados	2019	2019	tonnes	6600.51	A	Official figure
QCL	Crops and livestock products	646	Rwanda	5312	Area harvested	1312	Bananas	2019	2019	ha	157256	A	Official figure
QCL	Crops and livestock products	646	Rwanda	5419	Yield	1312	Bananas	2019	2019	hg/ha	117683	A	Official figure
QCL	Crops and livestock products	646	Rwanda	5510	Production	1312	Bananas	2019	2019	tonnes	1850632	A	Official figure
QCL	Crops and livestock products	646	Rwanda	5312	Area harvested	115	Barley	2019	2019	ha	0	M	Missing value (data cannot exist, not applicable)
QCL	Crops and livestock products	646	Rwanda	5510	Production	115	Barley	2019	2019	tonnes	0	M	Missing value (data cannot exist, not applicable)
QCL	Crops and livestock products	646	Rwanda	5312	Area harvested	1701	Beans, dry	2019	2019	ha	582670	A	Official figure
QCL	Crops and livestock products	646	Rwanda	5419	Yield	1701	Beans, dry	2019	2019	hg/ha	8311	A	Official figure
QCL	Crops and livestock products	646	Rwanda	5510	Production	1701	Beans, dry	2019	2019	tonnes	484251	A	Official figure
QCL	Crops and livestock products	646	Rwanda	5312	Area harvested	1212	Cabbages	2019	2019	ha	3526	A	Official figure
QCL	Crops and livestock products	646	Rwanda	5419	Yield	1212	Cabbages	2019	2019	hg/ha	165845	A	Official figure
QCL	Crops and livestock products	646	Rwanda	5510	Production	1212	Cabbages	2019	2019	tonnes	58480.1	A	Official figure
QCL	Crops and livestock products	646	Rwanda	5312	Area harvested	1251	Carrots and turnips	2019	2019	ha	2276	A	Official figure
QCL	Crops and livestock products	646	Rwanda	5419	Yield	1251	Carrots and turnips	2019	2019	hg/ha	139321	A	Official figure
QCL	Crops and livestock products	646	Rwanda	5510	Production	1251	Carrots and turnips	2019	2019	tonnes	31703.5	A	Official figure
QCL	Crops and livestock products	646	Rwanda	5312	Area harvested	1520.01	Cassava, fresh	2019	2019	ha	195135	A	Official figure
QCL	Crops and livestock products	646	Rwanda	5419	Yield	1520.01	Cassava, fresh	2019	2019	hg/ha	60564	A	Official figure
QCL	Crops and livestock products	646	Rwanda	5510	Production	1520.01	Cassava, fresh	2019	2019	tonnes	1.18183e+06	A	Official figure
QCL	Crops and livestock products	646	Rwanda	5312	Area harvested	1231	Chillies and peppers, green (Capsicum spp. and Pimenta spp.)	2019	2019	ha	1621	A	Official figure
QCL	Crops and livestock products	646	Rwanda	5419	Yield	1231	Chillies and peppers, green (Capsicum spp. and Pimenta spp.)	2019	2019	hg/ha	41802	A	Official figure
QCL	Crops and livestock products	646	Rwanda	5510	Production	1231	Chillies and peppers, green (Capsicum spp. and Pimenta spp.)	2019	2019	tonnes	6774.17	A	Official figure
QCL	Crops and livestock products	646	Rwanda	5312	Area harvested	1610	Coffee, green	2019	2019	ha	21793	A	Official figure
QCL	Crops and livestock products	646	Rwanda	5419	Yield	1610	Coffee, green	2019	2019	hg/ha	13475	A	Official figure
QCL	Crops and livestock products	646	Rwanda	5510	Production	1610	Coffee, green	2019	2019	tonnes	29366	A	Official figure
QCL	Crops and livestock products	646	Rwanda	5312	Area harvested	1233	Eggplants (aubergines)	2019	2019	ha	7661	A	Official figure
QCL	Crops and livestock products	646	Rwanda	5419	Yield	1233	Eggplants (aubergines)	2019	2019	hg/ha	101166	A	Official figure
QCL	Crops and livestock products	646	Rwanda	5510	Production	1233	Eggplants (aubergines)	2019	2019	tonnes	77498.6	A	Official figure
QCL	Crops and livestock products	646	Rwanda	5312	Area harvested	142	Groundnuts, excluding shelled	2019	2019	ha	43920	A	Official figure
QCL	Crops and livestock products	646	Rwanda	5419	Yield	142	Groundnuts, excluding shelled	2019	2019	hg/ha	4454	A	Official figure
QCL	Crops and livestock products	646	Rwanda	5510	Production	142	Groundnuts, excluding shelled	2019	2019	tonnes	19561.3	A	Official figure
QCL	Crops and livestock products	646	Rwanda	5312	Area harvested	1254	Leeks and other alliaceous vegetables	2019	2019	ha	14580	E	Estimated value
QCL	Crops and livestock products	646	Rwanda	5419	Yield	1254	Leeks and other alliaceous vegetables	2019	2019	hg/ha	1750	E	Estimated value
QCL	Crops and livestock products	646	Rwanda	5510	Production	1254	Leeks and other alliaceous vegetables	2019	2019	tonnes	2551.69	E	Estimated value
QCL	Crops and livestock products	646	Rwanda	5312	Area harvested	1322	Lemons and limes	2019	2019	ha	1462	I	Imputed value
QCL	Crops and livestock products	646	Rwanda	5419	Yield	1322	Lemons and limes	2019	2019	hg/ha	50848	E	Estimated value
QCL	Crops and livestock products	646	Rwanda	5510	Production	1322	Lemons and limes	2019	2019	tonnes	7434.02	I	Imputed value
QCL	Crops and livestock products	646	Rwanda	5312	Area harvested	112	Maize (corn)	2019	2019	ha	288298	A	Official figure
QCL	Crops and livestock products	646	Rwanda	5419	Yield	112	Maize (corn)	2019	2019	hg/ha	14610	A	Official figure
QCL	Crops and livestock products	646	Rwanda	5510	Production	112	Maize (corn)	2019	2019	tonnes	421218	A	Official figure
QCL	Crops and livestock products	646	Rwanda	5312	Area harvested	1316	Mangoes, guavas and mangosteens	2019	2019	ha	539	A	Official figure
QCL	Crops and livestock products	646	Rwanda	5419	Yield	1316	Mangoes, guavas and mangosteens	2019	2019	hg/ha	69566	A	Official figure
QCL	Crops and livestock products	646	Rwanda	5510	Production	1316	Mangoes, guavas and mangosteens	2019	2019	tonnes	3748.45	A	Official figure
QCL	Crops and livestock products	646	Rwanda	5312	Area harvested	118	Millet	2019	2019	ha	10623	E	Estimated value
QCL	Crops and livestock products	646	Rwanda	5419	Yield	118	Millet	2019	2019	hg/ha	4782	E	Estimated value
QCL	Crops and livestock products	646	Rwanda	5510	Production	118	Millet	2019	2019	tonnes	5080.06	E	Estimated value
QCL	Crops and livestock products	646	Rwanda	5312	Area harvested	1253.02	Onions and shallots, dry (excluding dehydrated)	2019	2019	ha	3522	A	Official figure
QCL	Crops and livestock products	646	Rwanda	5419	Yield	1253.02	Onions and shallots, dry (excluding dehydrated)	2019	2019	hg/ha	115686	A	Official figure
QCL	Crops and livestock products	646	Rwanda	5510	Production	1253.02	Onions and shallots, dry (excluding dehydrated)	2019	2019	tonnes	40741.9	A	Official figure
QCL	Crops and livestock products	646	Rwanda	5312	Area harvested	1323	Oranges	2019	2019	ha	1498	I	Imputed value
QCL	Crops and livestock products	646	Rwanda	5419	Yield	1323	Oranges	2019	2019	hg/ha	19485	E	Estimated value
QCL	Crops and livestock products	646	Rwanda	5510	Production	1323	Oranges	2019	2019	tonnes	2918.4	I	Imputed value
QCL	Crops and livestock products	646	Rwanda	5312	Area harvested	1241.9	Other beans, green	2019	2019	ha	949	E	Estimated value
QCL	Crops and livestock products	646	Rwanda	5419	Yield	1241.9	Other beans, green	2019	2019	hg/ha	76155	E	Estimated value
QCL	Crops and livestock products	646	Rwanda	5510	Production	1241.9	Other beans, green	2019	2019	tonnes	7226.6	E	Estimated value
QCL	Crops and livestock products	646	Rwanda	5312	Area harvested	1359.9	Other fruits, n.e.c.	2019	2019	ha	11196	I	Imputed value
QCL	Crops and livestock products	646	Rwanda	5419	Yield	1359.9	Other fruits, n.e.c.	2019	2019	hg/ha	72315	E	Estimated value
QCL	Crops and livestock products	646	Rwanda	5510	Production	1359.9	Other fruits, n.e.c.	2019	2019	tonnes	80965.8	E	Estimated value
QCL	Crops and livestock products	646	Rwanda	5312	Area harvested	1699	Other stimulant, spice and aromatic crops, n.e.c.	2019	2019	ha	58	E	Estimated value
QCL	Crops and livestock products	646	Rwanda	5419	Yield	1699	Other stimulant, spice and aromatic crops, n.e.c.	2019	2019	hg/ha	22866	E	Estimated value
QCL	Crops and livestock products	646	Rwanda	5510	Production	1699	Other stimulant, spice and aromatic crops, n.e.c.	2019	2019	tonnes	133.54	I	Imputed value
QCL	Crops and livestock products	646	Rwanda	5312	Area harvested	1319	Other tropical fruits, n.e.c.	2019	2019	ha	2030	E	Estimated value
QCL	Crops and livestock products	646	Rwanda	5419	Yield	1319	Other tropical fruits, n.e.c.	2019	2019	hg/ha	121200	E	Estimated value
QCL	Crops and livestock products	646	Rwanda	5510	Production	1319	Other tropical fruits, n.e.c.	2019	2019	tonnes	24603	E	Estimated value
QCL	Crops and livestock products	646	Rwanda	5312	Area harvested	1290.9	Other vegetables, fresh n.e.c.	2019	2019	ha	10335	E	Estimated value
QCL	Crops and livestock products	646	Rwanda	5419	Yield	1290.9	Other vegetables, fresh n.e.c.	2019	2019	hg/ha	71151	E	Estimated value
QCL	Crops and livestock products	646	Rwanda	5510	Production	1290.9	Other vegetables, fresh n.e.c.	2019	2019	tonnes	73536.6	I	Imputed value
QCL	Crops and livestock products	646	Rwanda	5312	Area harvested	1317	Papayas	2019	2019	ha	171	A	Official figure
QCL	Crops and livestock products	646	Rwanda	5419	Yield	1317	Papayas	2019	2019	hg/ha	129122	A	Official figure
QCL	Crops and livestock products	646	Rwanda	5510	Production	1317	Papayas	2019	2019	tonnes	2211.35	A	Official figure
QCL	Crops and livestock products	646	Rwanda	5312	Area harvested	1705	Peas, dry	2019	2019	ha	24772	A	Official figure
QCL	Crops and livestock products	646	Rwanda	5419	Yield	1705	Peas, dry	2019	2019	hg/ha	6217	A	Official figure
QCL	Crops and livestock products	646	Rwanda	5510	Production	1705	Peas, dry	2019	2019	tonnes	15400.3	A	Official figure
QCL	Crops and livestock products	646	Rwanda	5312	Area harvested	1651	Pepper (Piper spp.), raw	2019	2019	ha	681	I	Imputed value
QCL	Crops and livestock products	646	Rwanda	5419	Yield	1651	Pepper (Piper spp.), raw	2019	2019	hg/ha	37262	E	Estimated value
QCL	Crops and livestock products	646	Rwanda	5510	Production	1651	Pepper (Piper spp.), raw	2019	2019	tonnes	2537.73	I	Imputed value
QCL	Crops and livestock products	646	Rwanda	5312	Area harvested	1318	Pineapples	2019	2019	ha	5434	A	Official figure
QCL	Crops and livestock products	646	Rwanda	5419	Yield	1318	Pineapples	2019	2019	hg/ha	66928	A	Official figure
QCL	Crops and livestock products	646	Rwanda	5510	Production	1318	Pineapples	2019	2019	tonnes	36371.7	A	Official figure
QCL	Crops and livestock products	646	Rwanda	5312	Area harvested	1313	Plantains and cooking bananas	2019	2019	ha	86707	A	Official figure
QCL	Crops and livestock products	646	Rwanda	5419	Yield	1313	Plantains and cooking bananas	2019	2019	hg/ha	94400	A	Official figure
QCL	Crops and livestock products	646	Rwanda	5510	Production	1313	Plantains and cooking bananas	2019	2019	tonnes	818515	A	Official figure
QCL	Crops and livestock products	646	Rwanda	5312	Area harvested	1510	Potatoes	2019	2019	ha	107590	A	Official figure
QCL	Crops and livestock products	646	Rwanda	5419	Yield	1510	Potatoes	2019	2019	hg/ha	90474	A	Official figure
QCL	Crops and livestock products	646	Rwanda	5510	Production	1510	Potatoes	2019	2019	tonnes	973408	A	Official figure
QCL	Crops and livestock products	646	Rwanda	5312	Area harvested	1235	Pumpkins, squash and gourds	2019	2019	ha	50440	I	Imputed value
QCL	Crops and livestock products	646	Rwanda	5419	Yield	1235	Pumpkins, squash and gourds	2019	2019	hg/ha	52113	E	Estimated value
QCL	Crops and livestock products	646	Rwanda	5510	Production	1235	Pumpkins, squash and gourds	2019	2019	tonnes	262858	I	Imputed value
QCL	Crops and livestock products	646	Rwanda	5312	Area harvested	1930.02	Pyrethrum, dried flowers	2019	2019	ha	8769	A	Official figure
QCL	Crops and livestock products	646	Rwanda	5419	Yield	1930.02	Pyrethrum, dried flowers	2019	2019	hg/ha	3414	A	Official figure
QCL	Crops and livestock products	646	Rwanda	5510	Production	1930.02	Pyrethrum, dried flowers	2019	2019	tonnes	2993.34	A	Official figure
QCL	Crops and livestock products	646	Rwanda	5312	Area harvested	1443	Rape or colza seed	2019	2019	ha	0	M	Missing value (data cannot exist, not applicable)
QCL	Crops and livestock products	646	Rwanda	5510	Production	1443	Rape or colza seed	2019	2019	tonnes	0	M	Missing value (data cannot exist, not applicable)
QCL	Crops and livestock products	646	Rwanda	5312	Area harvested	113	Rice	2019	2019	ha	32896	A	Official figure
QCL	Crops and livestock products	646	Rwanda	5419	Yield	113	Rice	2019	2019	hg/ha	39998	A	Official figure
QCL	Crops and livestock products	646	Rwanda	5510	Production	113	Rice	2019	2019	tonnes	131577	A	Official figure
QCL	Crops and livestock products	646	Rwanda	5312	Area harvested	1921.01	Seed cotton, unginned	2019	2019	ha	0	M	Missing value (data cannot exist, not applicable)
QCL	Crops and livestock products	646	Rwanda	5510	Production	1921.01	Seed cotton, unginned	2019	2019	tonnes	0	M	Missing value (data cannot exist, not applicable)
QCL	Crops and livestock products	646	Rwanda	5312	Area harvested	114	Sorghum	2019	2019	ha	161850	A	Official figure
QCL	Crops and livestock products	646	Rwanda	5419	Yield	114	Sorghum	2019	2019	hg/ha	9863	A	Official figure
QCL	Crops and livestock products	646	Rwanda	5510	Production	114	Sorghum	2019	2019	tonnes	159626	A	Official figure
QCL	Crops and livestock products	646	Rwanda	5312	Area harvested	141	Soya beans	2019	2019	ha	46695	A	Official figure
QCL	Crops and livestock products	646	Rwanda	5419	Yield	141	Soya beans	2019	2019	hg/ha	5252	A	Official figure
QCL	Crops and livestock products	646	Rwanda	5510	Production	141	Soya beans	2019	2019	tonnes	24525.6	A	Official figure
QCL	Crops and livestock products	646	Rwanda	5312	Area harvested	1802	Sugar cane	2019	2019	ha	7869	I	Imputed value
QCL	Crops and livestock products	646	Rwanda	5419	Yield	1802	Sugar cane	2019	2019	hg/ha	123488	E	Estimated value
QCL	Crops and livestock products	646	Rwanda	5510	Production	1802	Sugar cane	2019	2019	tonnes	97168.3	E	Estimated value
QCL	Crops and livestock products	646	Rwanda	5312	Area harvested	1530	Sweet potatoes	2019	2019	ha	183889	A	Official figure
QCL	Crops and livestock products	646	Rwanda	5419	Yield	1530	Sweet potatoes	2019	2019	hg/ha	67845	A	Official figure
QCL	Crops and livestock products	646	Rwanda	5510	Production	1530	Sweet potatoes	2019	2019	tonnes	1.24758e+06	A	Official figure
QCL	Crops and livestock products	646	Rwanda	5312	Area harvested	1550	Taro	2019	2019	ha	28163	A	Official figure
QCL	Crops and livestock products	646	Rwanda	5419	Yield	1550	Taro	2019	2019	hg/ha	61002	A	Official figure
QCL	Crops and livestock products	646	Rwanda	5510	Production	1550	Taro	2019	2019	tonnes	171803	A	Official figure
QCL	Crops and livestock products	646	Rwanda	5312	Area harvested	1620	Tea leaves	2019	2019	ha	20851	I	Imputed value
QCL	Crops and livestock products	646	Rwanda	5419	Yield	1620	Tea leaves	2019	2019	hg/ha	64446	E	Estimated value
QCL	Crops and livestock products	646	Rwanda	5510	Production	1620	Tea leaves	2019	2019	tonnes	134378	A	Official figure
QCL	Crops and livestock products	646	Rwanda	5312	Area harvested	1234	Tomatoes	2019	2019	ha	10731	A	Official figure
QCL	Crops and livestock products	646	Rwanda	5419	Yield	1234	Tomatoes	2019	2019	hg/ha	98551	A	Official figure
QCL	Crops and livestock products	646	Rwanda	5510	Production	1234	Tomatoes	2019	2019	tonnes	105758	A	Official figure
QCL	Crops and livestock products	646	Rwanda	5312	Area harvested	1970	Unmanufactured tobacco	2019	2019	ha	4181	E	Estimated value
QCL	Crops and livestock products	646	Rwanda	5419	Yield	1970	Unmanufactured tobacco	2019	2019	hg/ha	11890	E	Estimated value
QCL	Crops and livestock products	646	Rwanda	5510	Production	1970	Unmanufactured tobacco	2019	2019	tonnes	4971.44	I	Imputed value
QCL	Crops and livestock products	646	Rwanda	5312	Area harvested	111	Wheat	2019	2019	ha	13234	A	Official figure
QCL	Crops and livestock products	646	Rwanda	5419	Yield	111	Wheat	2019	2019	hg/ha	11853	A	Official figure
QCL	Crops and livestock products	646	Rwanda	5510	Production	111	Wheat	2019	2019	tonnes	15686.3	A	Official figure
QCL	Crops and livestock products	646	Rwanda	5312	Area harvested	1540	Yams	2019	2019	ha	6078	I	Imputed value
QCL	Crops and livestock products	646	Rwanda	5419	Yield	1540	Yams	2019	2019	hg/ha	100445	E	Estimated value
QCL	Crops and livestock products	646	Rwanda	5510	Production	1540	Yams	2019	2019	tonnes	61055.4	I	Imputed value
QCL	Crops and livestock products	646	Rwanda	5312	Area harvested	1311	Avocados	2020	2020	ha	293	A	Official figure
QCL	Crops and livestock products	646	Rwanda	5419	Yield	1311	Avocados	2020	2020	hg/ha	221004	A	Official figure
QCL	Crops and livestock products	646	Rwanda	5510	Production	1311	Avocados	2020	2020	tonnes	6477.49	A	Official figure
QCL	Crops and livestock products	646	Rwanda	5312	Area harvested	1312	Bananas	2020	2020	ha	178983	A	Official figure
QCL	Crops and livestock products	646	Rwanda	5419	Yield	1312	Bananas	2020	2020	hg/ha	113534	A	Official figure
QCL	Crops and livestock products	646	Rwanda	5510	Production	1312	Bananas	2020	2020	tonnes	2032073	A	Official figure
QCL	Crops and livestock products	646	Rwanda	5312	Area harvested	115	Barley	2020	2020	ha	0	M	Missing value (data cannot exist, not applicable)
QCL	Crops and livestock products	646	Rwanda	5510	Production	115	Barley	2020	2020	tonnes	0	M	Missing value (data cannot exist, not applicable)
QCL	Crops and livestock products	646	Rwanda	5312	Area harvested	1701	Beans, dry	2020	2020	ha	647983	A	Official figure
QCL	Crops and livestock products	646	Rwanda	5419	Yield	1701	Beans, dry	2020	2020	hg/ha	6771	A	Official figure
QCL	Crops and livestock products	646	Rwanda	5510	Production	1701	Beans, dry	2020	2020	tonnes	438736	A	Official figure
QCL	Crops and livestock products	646	Rwanda	5312	Area harvested	1212	Cabbages	2020	2020	ha	3729	A	Official figure
QCL	Crops and livestock products	646	Rwanda	5419	Yield	1212	Cabbages	2020	2020	hg/ha	164236	A	Official figure
QCL	Crops and livestock products	646	Rwanda	5510	Production	1212	Cabbages	2020	2020	tonnes	61244.6	A	Official figure
QCL	Crops and livestock products	646	Rwanda	5312	Area harvested	1251	Carrots and turnips	2020	2020	ha	3563	A	Official figure
QCL	Crops and livestock products	646	Rwanda	5419	Yield	1251	Carrots and turnips	2020	2020	hg/ha	132855	A	Official figure
QCL	Crops and livestock products	646	Rwanda	5510	Production	1251	Carrots and turnips	2020	2020	tonnes	47334.7	A	Official figure
QCL	Crops and livestock products	646	Rwanda	5312	Area harvested	1520.01	Cassava, fresh	2020	2020	ha	192156	A	Official figure
QCL	Crops and livestock products	646	Rwanda	5419	Yield	1520.01	Cassava, fresh	2020	2020	hg/ha	66591	A	Official figure
QCL	Crops and livestock products	646	Rwanda	5510	Production	1520.01	Cassava, fresh	2020	2020	tonnes	1.27958e+06	A	Official figure
QCL	Crops and livestock products	646	Rwanda	5312	Area harvested	1231	Chillies and peppers, green (Capsicum spp. and Pimenta spp.)	2020	2020	ha	1315	A	Official figure
QCL	Crops and livestock products	646	Rwanda	5419	Yield	1231	Chillies and peppers, green (Capsicum spp. and Pimenta spp.)	2020	2020	hg/ha	34950	A	Official figure
QCL	Crops and livestock products	646	Rwanda	5510	Production	1231	Chillies and peppers, green (Capsicum spp. and Pimenta spp.)	2020	2020	tonnes	4595.48	A	Official figure
QCL	Crops and livestock products	646	Rwanda	5312	Area harvested	1610	Coffee, green	2020	2020	ha	17208	I	Imputed value
QCL	Crops and livestock products	646	Rwanda	5419	Yield	1610	Coffee, green	2020	2020	hg/ha	11889	E	Estimated value
QCL	Crops and livestock products	646	Rwanda	5510	Production	1610	Coffee, green	2020	2020	tonnes	20459	A	Official figure
QCL	Crops and livestock products	646	Rwanda	5312	Area harvested	1233	Eggplants (aubergines)	2020	2020	ha	7713	A	Official figure
QCL	Crops and livestock products	646	Rwanda	5419	Yield	1233	Eggplants (aubergines)	2020	2020	hg/ha	107849	A	Official figure
QCL	Crops and livestock products	646	Rwanda	5510	Production	1233	Eggplants (aubergines)	2020	2020	tonnes	83186.3	A	Official figure
QCL	Crops and livestock products	646	Rwanda	5312	Area harvested	142	Groundnuts, excluding shelled	2020	2020	ha	35901	A	Official figure
QCL	Crops and livestock products	646	Rwanda	5419	Yield	142	Groundnuts, excluding shelled	2020	2020	hg/ha	4541	A	Official figure
QCL	Crops and livestock products	646	Rwanda	5510	Production	142	Groundnuts, excluding shelled	2020	2020	tonnes	16303.7	A	Official figure
QCL	Crops and livestock products	646	Rwanda	5312	Area harvested	1254	Leeks and other alliaceous vegetables	2020	2020	ha	14614	E	Estimated value
QCL	Crops and livestock products	646	Rwanda	5419	Yield	1254	Leeks and other alliaceous vegetables	2020	2020	hg/ha	1751	E	Estimated value
QCL	Crops and livestock products	646	Rwanda	5510	Production	1254	Leeks and other alliaceous vegetables	2020	2020	tonnes	2558.25	E	Estimated value
QCL	Crops and livestock products	646	Rwanda	5312	Area harvested	1322	Lemons and limes	2020	2020	ha	1445	I	Imputed value
QCL	Crops and livestock products	646	Rwanda	5419	Yield	1322	Lemons and limes	2020	2020	hg/ha	48905	E	Estimated value
QCL	Crops and livestock products	646	Rwanda	5510	Production	1322	Lemons and limes	2020	2020	tonnes	7068.92	I	Imputed value
QCL	Crops and livestock products	646	Rwanda	5312	Area harvested	112	Maize (corn)	2020	2020	ha	294439	A	Official figure
QCL	Crops and livestock products	646	Rwanda	5419	Yield	112	Maize (corn)	2020	2020	hg/ha	15237	A	Official figure
QCL	Crops and livestock products	646	Rwanda	5510	Production	112	Maize (corn)	2020	2020	tonnes	448633	A	Official figure
QCL	Crops and livestock products	646	Rwanda	5312	Area harvested	1316	Mangoes, guavas and mangosteens	2020	2020	ha	175	A	Official figure
QCL	Crops and livestock products	646	Rwanda	5419	Yield	1316	Mangoes, guavas and mangosteens	2020	2020	hg/ha	123056	A	Official figure
QCL	Crops and livestock products	646	Rwanda	5510	Production	1316	Mangoes, guavas and mangosteens	2020	2020	tonnes	2148.38	A	Official figure
QCL	Crops and livestock products	646	Rwanda	5312	Area harvested	118	Millet	2020	2020	ha	10637	E	Estimated value
QCL	Crops and livestock products	646	Rwanda	5419	Yield	118	Millet	2020	2020	hg/ha	4785	E	Estimated value
QCL	Crops and livestock products	646	Rwanda	5510	Production	118	Millet	2020	2020	tonnes	5089.68	E	Estimated value
QCL	Crops and livestock products	646	Rwanda	5312	Area harvested	1253.02	Onions and shallots, dry (excluding dehydrated)	2020	2020	ha	3629	A	Official figure
QCL	Crops and livestock products	646	Rwanda	5419	Yield	1253.02	Onions and shallots, dry (excluding dehydrated)	2020	2020	hg/ha	94502	A	Official figure
QCL	Crops and livestock products	646	Rwanda	5510	Production	1253.02	Onions and shallots, dry (excluding dehydrated)	2020	2020	tonnes	34297.4	A	Official figure
QCL	Crops and livestock products	646	Rwanda	5312	Area harvested	1323	Oranges	2020	2020	ha	1353	I	Imputed value
QCL	Crops and livestock products	646	Rwanda	5419	Yield	1323	Oranges	2020	2020	hg/ha	19405	E	Estimated value
QCL	Crops and livestock products	646	Rwanda	5510	Production	1323	Oranges	2020	2020	tonnes	2626.17	I	Imputed value
QCL	Crops and livestock products	646	Rwanda	5312	Area harvested	1241.9	Other beans, green	2020	2020	ha	951	E	Estimated value
QCL	Crops and livestock products	646	Rwanda	5419	Yield	1241.9	Other beans, green	2020	2020	hg/ha	76550	E	Estimated value
QCL	Crops and livestock products	646	Rwanda	5510	Production	1241.9	Other beans, green	2020	2020	tonnes	7282.21	E	Estimated value
QCL	Crops and livestock products	646	Rwanda	5312	Area harvested	1359.9	Other fruits, n.e.c.	2020	2020	ha	11177	I	Imputed value
QCL	Crops and livestock products	646	Rwanda	5419	Yield	1359.9	Other fruits, n.e.c.	2020	2020	hg/ha	72819	E	Estimated value
QCL	Crops and livestock products	646	Rwanda	5510	Production	1359.9	Other fruits, n.e.c.	2020	2020	tonnes	81389.6	E	Estimated value
QCL	Crops and livestock products	646	Rwanda	5312	Area harvested	1699	Other stimulant, spice and aromatic crops, n.e.c.	2020	2020	ha	58	E	Estimated value
QCL	Crops and livestock products	646	Rwanda	5419	Yield	1699	Other stimulant, spice and aromatic crops, n.e.c.	2020	2020	hg/ha	23182	E	Estimated value
QCL	Crops and livestock products	646	Rwanda	5510	Production	1699	Other stimulant, spice and aromatic crops, n.e.c.	2020	2020	tonnes	134.23	I	Imputed value
QCL	Crops and livestock products	646	Rwanda	5312	Area harvested	1319	Other tropical fruits, n.e.c.	2020	2020	ha	2038	E	Estimated value
QCL	Crops and livestock products	646	Rwanda	5419	Yield	1319	Other tropical fruits, n.e.c.	2020	2020	hg/ha	121194	E	Estimated value
QCL	Crops and livestock products	646	Rwanda	5510	Production	1319	Other tropical fruits, n.e.c.	2020	2020	tonnes	24702.2	E	Estimated value
QCL	Crops and livestock products	646	Rwanda	5312	Area harvested	1290.9	Other vegetables, fresh n.e.c.	2020	2020	ha	10390	E	Estimated value
QCL	Crops and livestock products	646	Rwanda	5419	Yield	1290.9	Other vegetables, fresh n.e.c.	2020	2020	hg/ha	70057	E	Estimated value
QCL	Crops and livestock products	646	Rwanda	5510	Production	1290.9	Other vegetables, fresh n.e.c.	2020	2020	tonnes	72789.1	E	Estimated value
QCL	Crops and livestock products	646	Rwanda	5312	Area harvested	1317	Papayas	2020	2020	ha	107	A	Official figure
QCL	Crops and livestock products	646	Rwanda	5419	Yield	1317	Papayas	2020	2020	hg/ha	212328	A	Official figure
QCL	Crops and livestock products	646	Rwanda	5510	Production	1317	Papayas	2020	2020	tonnes	2277.92	A	Official figure
QCL	Crops and livestock products	646	Rwanda	5312	Area harvested	1705	Peas, dry	2020	2020	ha	17261	A	Official figure
QCL	Crops and livestock products	646	Rwanda	5419	Yield	1705	Peas, dry	2020	2020	hg/ha	8084	A	Official figure
QCL	Crops and livestock products	646	Rwanda	5510	Production	1705	Peas, dry	2020	2020	tonnes	13953.2	A	Official figure
QCL	Crops and livestock products	646	Rwanda	5312	Area harvested	1651	Pepper (Piper spp.), raw	2020	2020	ha	691	I	Imputed value
QCL	Crops and livestock products	646	Rwanda	5419	Yield	1651	Pepper (Piper spp.), raw	2020	2020	hg/ha	36975	E	Estimated value
QCL	Crops and livestock products	646	Rwanda	5510	Production	1651	Pepper (Piper spp.), raw	2020	2020	tonnes	2553.55	I	Imputed value
QCL	Crops and livestock products	646	Rwanda	5312	Area harvested	1318	Pineapples	2020	2020	ha	3579	A	Official figure
QCL	Crops and livestock products	646	Rwanda	5419	Yield	1318	Pineapples	2020	2020	hg/ha	49821	A	Official figure
QCL	Crops and livestock products	646	Rwanda	5510	Production	1318	Pineapples	2020	2020	tonnes	17828.7	A	Official figure
QCL	Crops and livestock products	646	Rwanda	5312	Area harvested	1313	Plantains and cooking bananas	2020	2020	ha	106409	A	Official figure
QCL	Crops and livestock products	646	Rwanda	5419	Yield	1313	Plantains and cooking bananas	2020	2020	hg/ha	85823	A	Official figure
QCL	Crops and livestock products	646	Rwanda	5510	Production	1313	Plantains and cooking bananas	2020	2020	tonnes	913231	A	Official figure
QCL	Crops and livestock products	646	Rwanda	5312	Area harvested	1510	Potatoes	2020	2020	ha	104494	A	Official figure
QCL	Crops and livestock products	646	Rwanda	5419	Yield	1510	Potatoes	2020	2020	hg/ha	82160	A	Official figure
QCL	Crops and livestock products	646	Rwanda	5510	Production	1510	Potatoes	2020	2020	tonnes	858521	A	Official figure
QCL	Crops and livestock products	646	Rwanda	5312	Area harvested	1235	Pumpkins, squash and gourds	2020	2020	ha	50613	I	Imputed value
QCL	Crops and livestock products	646	Rwanda	5419	Yield	1235	Pumpkins, squash and gourds	2020	2020	hg/ha	51554	E	Estimated value
QCL	Crops and livestock products	646	Rwanda	5510	Production	1235	Pumpkins, squash and gourds	2020	2020	tonnes	260931	E	Estimated value
QCL	Crops and livestock products	646	Rwanda	5312	Area harvested	1930.02	Pyrethrum, dried flowers	2020	2020	ha	4867	A	Official figure
QCL	Crops and livestock products	646	Rwanda	5419	Yield	1930.02	Pyrethrum, dried flowers	2020	2020	hg/ha	2636	A	Official figure
QCL	Crops and livestock products	646	Rwanda	5510	Production	1930.02	Pyrethrum, dried flowers	2020	2020	tonnes	1283.07	A	Official figure
QCL	Crops and livestock products	646	Rwanda	5312	Area harvested	1443	Rape or colza seed	2020	2020	ha	0	M	Missing value (data cannot exist, not applicable)
QCL	Crops and livestock products	646	Rwanda	5510	Production	1443	Rape or colza seed	2020	2020	tonnes	0	M	Missing value (data cannot exist, not applicable)
QCL	Crops and livestock products	646	Rwanda	5312	Area harvested	113	Rice	2020	2020	ha	29584	A	Official figure
QCL	Crops and livestock products	646	Rwanda	5419	Yield	113	Rice	2020	2020	hg/ha	39381	A	Official figure
QCL	Crops and livestock products	646	Rwanda	5510	Production	113	Rice	2020	2020	tonnes	116504	A	Official figure
QCL	Crops and livestock products	646	Rwanda	5312	Area harvested	1921.01	Seed cotton, unginned	2020	2020	ha	0	M	Missing value (data cannot exist, not applicable)
QCL	Crops and livestock products	646	Rwanda	5510	Production	1921.01	Seed cotton, unginned	2020	2020	tonnes	0	M	Missing value (data cannot exist, not applicable)
QCL	Crops and livestock products	646	Rwanda	5312	Area harvested	114	Sorghum	2020	2020	ha	169419	A	Official figure
QCL	Crops and livestock products	646	Rwanda	5419	Yield	114	Sorghum	2020	2020	hg/ha	10063	A	Official figure
QCL	Crops and livestock products	646	Rwanda	5510	Production	114	Sorghum	2020	2020	tonnes	170489	A	Official figure
QCL	Crops and livestock products	646	Rwanda	5312	Area harvested	141	Soya beans	2020	2020	ha	48488	A	Official figure
QCL	Crops and livestock products	646	Rwanda	5419	Yield	141	Soya beans	2020	2020	hg/ha	4899	A	Official figure
QCL	Crops and livestock products	646	Rwanda	5510	Production	141	Soya beans	2020	2020	tonnes	23754.7	A	Official figure
QCL	Crops and livestock products	646	Rwanda	5312	Area harvested	1802	Sugar cane	2020	2020	ha	8309	I	Imputed value
QCL	Crops and livestock products	646	Rwanda	5419	Yield	1802	Sugar cane	2020	2020	hg/ha	118286	E	Estimated value
QCL	Crops and livestock products	646	Rwanda	5510	Production	1802	Sugar cane	2020	2020	tonnes	98283.3	E	Estimated value
QCL	Crops and livestock products	646	Rwanda	5312	Area harvested	1530	Sweet potatoes	2020	2020	ha	179555	A	Official figure
QCL	Crops and livestock products	646	Rwanda	5419	Yield	1530	Sweet potatoes	2020	2020	hg/ha	71043	A	Official figure
QCL	Crops and livestock products	646	Rwanda	5510	Production	1530	Sweet potatoes	2020	2020	tonnes	1.27561e+06	A	Official figure
QCL	Crops and livestock products	646	Rwanda	5312	Area harvested	1550	Taro	2020	2020	ha	29015	A	Official figure
QCL	Crops and livestock products	646	Rwanda	5419	Yield	1550	Taro	2020	2020	hg/ha	64808	A	Official figure
QCL	Crops and livestock products	646	Rwanda	5510	Production	1550	Taro	2020	2020	tonnes	188042	A	Official figure
QCL	Crops and livestock products	646	Rwanda	5312	Area harvested	1620	Tea leaves	2020	2020	ha	22348	I	Imputed value
QCL	Crops and livestock products	646	Rwanda	5419	Yield	1620	Tea leaves	2020	2020	hg/ha	62647	E	Estimated value
QCL	Crops and livestock products	646	Rwanda	5510	Production	1620	Tea leaves	2020	2020	tonnes	140005	A	Official figure
QCL	Crops and livestock products	646	Rwanda	5312	Area harvested	1234	Tomatoes	2020	2020	ha	12930	A	Official figure
QCL	Crops and livestock products	646	Rwanda	5419	Yield	1234	Tomatoes	2020	2020	hg/ha	70001	A	Official figure
QCL	Crops and livestock products	646	Rwanda	5510	Production	1234	Tomatoes	2020	2020	tonnes	90509	A	Official figure
QCL	Crops and livestock products	646	Rwanda	5312	Area harvested	1970	Unmanufactured tobacco	2020	2020	ha	4208	E	Estimated value
QCL	Crops and livestock products	646	Rwanda	5419	Yield	1970	Unmanufactured tobacco	2020	2020	hg/ha	11858	E	Estimated value
QCL	Crops and livestock products	646	Rwanda	5510	Production	1970	Unmanufactured tobacco	2020	2020	tonnes	4989.94	I	Imputed value
QCL	Crops and livestock products	646	Rwanda	5312	Area harvested	111	Wheat	2020	2020	ha	12309	A	Official figure
QCL	Crops and livestock products	646	Rwanda	5419	Yield	111	Wheat	2020	2020	hg/ha	10408	A	Official figure
QCL	Crops and livestock products	646	Rwanda	5510	Production	111	Wheat	2020	2020	tonnes	12811.4	A	Official figure
QCL	Crops and livestock products	646	Rwanda	5312	Area harvested	1540	Yams	2020	2020	ha	5951	I	Imputed value
QCL	Crops and livestock products	646	Rwanda	5419	Yield	1540	Yams	2020	2020	hg/ha	103731	E	Estimated value
QCL	Crops and livestock products	646	Rwanda	5510	Production	1540	Yams	2020	2020	tonnes	61732.6	I	Imputed value
QCL	Crops and livestock products	646	Rwanda	5312	Area harvested	1311	Avocados	2021	2021	ha	286	A	Official figure
QCL	Crops and livestock products	646	Rwanda	5419	Yield	1311	Avocados	2021	2021	hg/ha	207912	A	Official figure
QCL	Crops and livestock products	646	Rwanda	5510	Production	1311	Avocados	2021	2021	tonnes	5950.33	A	Official figure
QCL	Crops and livestock products	646	Rwanda	5312	Area harvested	1312	Bananas	2021	2021	ha	187611	A	Official figure
QCL	Crops and livestock products	646	Rwanda	5419	Yield	1312	Bananas	2021	2021	hg/ha	114272	A	Official figure
QCL	Crops and livestock products	646	Rwanda	5510	Production	1312	Bananas	2021	2021	tonnes	2143866	A	Official figure
QCL	Crops and livestock products	646	Rwanda	5312	Area harvested	115	Barley	2021	2021	ha	0	M	Missing value (data cannot exist, not applicable)
QCL	Crops and livestock products	646	Rwanda	5510	Production	115	Barley	2021	2021	tonnes	0	M	Missing value (data cannot exist, not applicable)
QCL	Crops and livestock products	646	Rwanda	5312	Area harvested	1701	Beans, dry	2021	2021	ha	694481	A	Official figure
QCL	Crops and livestock products	646	Rwanda	5419	Yield	1701	Beans, dry	2021	2021	hg/ha	7084	A	Official figure
QCL	Crops and livestock products	646	Rwanda	5510	Production	1701	Beans, dry	2021	2021	tonnes	491976	A	Official figure
QCL	Crops and livestock products	646	Rwanda	5312	Area harvested	1212	Cabbages	2021	2021	ha	4280	A	Official figure
QCL	Crops and livestock products	646	Rwanda	5419	Yield	1212	Cabbages	2021	2021	hg/ha	146091	A	Official figure
QCL	Crops and livestock products	646	Rwanda	5510	Production	1212	Cabbages	2021	2021	tonnes	62527.3	A	Official figure
QCL	Crops and livestock products	646	Rwanda	5312	Area harvested	1251	Carrots and turnips	2021	2021	ha	3207	A	Official figure
QCL	Crops and livestock products	646	Rwanda	5419	Yield	1251	Carrots and turnips	2021	2021	hg/ha	142137	A	Official figure
QCL	Crops and livestock products	646	Rwanda	5510	Production	1251	Carrots and turnips	2021	2021	tonnes	45588.9	A	Official figure
QCL	Crops and livestock products	646	Rwanda	5312	Area harvested	1520.01	Cassava, fresh	2021	2021	ha	90121	A	Official figure
QCL	Crops and livestock products	646	Rwanda	5419	Yield	1520.01	Cassava, fresh	2021	2021	hg/ha	146456	A	Official figure
QCL	Crops and livestock products	646	Rwanda	5510	Production	1520.01	Cassava, fresh	2021	2021	tonnes	1319875	A	Official figure
QCL	Crops and livestock products	646	Rwanda	5312	Area harvested	1231	Chillies and peppers, green (Capsicum spp. and Pimenta spp.)	2021	2021	ha	1259	I	Imputed value
QCL	Crops and livestock products	646	Rwanda	5419	Yield	1231	Chillies and peppers, green (Capsicum spp. and Pimenta spp.)	2021	2021	hg/ha	35808	E	Estimated value
QCL	Crops and livestock products	646	Rwanda	5510	Production	1231	Chillies and peppers, green (Capsicum spp. and Pimenta spp.)	2021	2021	tonnes	4508.36	I	Imputed value
QCL	Crops and livestock products	646	Rwanda	5312	Area harvested	1610	Coffee, green	2021	2021	ha	18220	A	Official figure
QCL	Crops and livestock products	646	Rwanda	5419	Yield	1610	Coffee, green	2021	2021	hg/ha	10685	A	Official figure
QCL	Crops and livestock products	646	Rwanda	5510	Production	1610	Coffee, green	2021	2021	tonnes	19466.9	A	Official figure
QCL	Crops and livestock products	646	Rwanda	5312	Area harvested	1233	Eggplants (aubergines)	2021	2021	ha	8691	A	Official figure
QCL	Crops and livestock products	646	Rwanda	5419	Yield	1233	Eggplants (aubergines)	2021	2021	hg/ha	108493	A	Official figure
QCL	Crops and livestock products	646	Rwanda	5510	Production	1233	Eggplants (aubergines)	2021	2021	tonnes	94291.6	A	Official figure
QCL	Crops and livestock products	646	Rwanda	5312	Area harvested	142	Groundnuts, excluding shelled	2021	2021	ha	37512	A	Official figure
QCL	Crops and livestock products	646	Rwanda	5419	Yield	142	Groundnuts, excluding shelled	2021	2021	hg/ha	4552	A	Official figure
QCL	Crops and livestock products	646	Rwanda	5510	Production	142	Groundnuts, excluding shelled	2021	2021	tonnes	17076	A	Official figure
QCL	Crops and livestock products	646	Rwanda	5312	Area harvested	1254	Leeks and other alliaceous vegetables	2021	2021	ha	14632	E	Estimated value
QCL	Crops and livestock products	646	Rwanda	5419	Yield	1254	Leeks and other alliaceous vegetables	2021	2021	hg/ha	1751	E	Estimated value
QCL	Crops and livestock products	646	Rwanda	5510	Production	1254	Leeks and other alliaceous vegetables	2021	2021	tonnes	2562.3	E	Estimated value
QCL	Crops and livestock products	646	Rwanda	5312	Area harvested	1322	Lemons and limes	2021	2021	ha	1440	I	Imputed value
QCL	Crops and livestock products	646	Rwanda	5419	Yield	1322	Lemons and limes	2021	2021	hg/ha	49812	E	Estimated value
QCL	Crops and livestock products	646	Rwanda	5510	Production	1322	Lemons and limes	2021	2021	tonnes	7171.81	I	Imputed value
QCL	Crops and livestock products	646	Rwanda	5312	Area harvested	112	Maize (corn)	2021	2021	ha	317212	A	Official figure
QCL	Crops and livestock products	646	Rwanda	5419	Yield	112	Maize (corn)	2021	2021	hg/ha	15216	A	Official figure
QCL	Crops and livestock products	646	Rwanda	5510	Production	112	Maize (corn)	2021	2021	tonnes	482682	A	Official figure
QCL	Crops and livestock products	646	Rwanda	5312	Area harvested	1316	Mangoes, guavas and mangosteens	2021	2021	ha	308	A	Official figure
QCL	Crops and livestock products	646	Rwanda	5419	Yield	1316	Mangoes, guavas and mangosteens	2021	2021	hg/ha	60701	A	Official figure
QCL	Crops and livestock products	646	Rwanda	5510	Production	1316	Mangoes, guavas and mangosteens	2021	2021	tonnes	1870.48	A	Official figure
QCL	Crops and livestock products	646	Rwanda	5312	Area harvested	118	Millet	2021	2021	ha	10621	E	Estimated value
QCL	Crops and livestock products	646	Rwanda	5419	Yield	118	Millet	2021	2021	hg/ha	4777	E	Estimated value
QCL	Crops and livestock products	646	Rwanda	5510	Production	118	Millet	2021	2021	tonnes	5073.28	E	Estimated value
QCL	Crops and livestock products	646	Rwanda	5312	Area harvested	1253.02	Onions and shallots, dry (excluding dehydrated)	2021	2021	ha	3904	A	Official figure
QCL	Crops and livestock products	646	Rwanda	5419	Yield	1253.02	Onions and shallots, dry (excluding dehydrated)	2021	2021	hg/ha	95394	A	Official figure
QCL	Crops and livestock products	646	Rwanda	5510	Production	1253.02	Onions and shallots, dry (excluding dehydrated)	2021	2021	tonnes	37238.7	A	Official figure
QCL	Crops and livestock products	646	Rwanda	5312	Area harvested	1323	Oranges	2021	2021	ha	1258	I	Imputed value
QCL	Crops and livestock products	646	Rwanda	5419	Yield	1323	Oranges	2021	2021	hg/ha	19555	E	Estimated value
QCL	Crops and livestock products	646	Rwanda	5510	Production	1323	Oranges	2021	2021	tonnes	2459.12	I	Imputed value
QCL	Crops and livestock products	646	Rwanda	5312	Area harvested	1241.9	Other beans, green	2021	2021	ha	952	E	Estimated value
QCL	Crops and livestock products	646	Rwanda	5419	Yield	1241.9	Other beans, green	2021	2021	hg/ha	76607	E	Estimated value
QCL	Crops and livestock products	646	Rwanda	5510	Production	1241.9	Other beans, green	2021	2021	tonnes	7291.56	E	Estimated value
QCL	Crops and livestock products	646	Rwanda	5312	Area harvested	1359.9	Other fruits, n.e.c.	2021	2021	ha	11158	I	Imputed value
QCL	Crops and livestock products	646	Rwanda	5419	Yield	1359.9	Other fruits, n.e.c.	2021	2021	hg/ha	73035	E	Estimated value
QCL	Crops and livestock products	646	Rwanda	5510	Production	1359.9	Other fruits, n.e.c.	2021	2021	tonnes	81493.7	E	Estimated value
QCL	Crops and livestock products	646	Rwanda	5312	Area harvested	1699	Other stimulant, spice and aromatic crops, n.e.c.	2021	2021	ha	58	E	Estimated value
QCL	Crops and livestock products	646	Rwanda	5419	Yield	1699	Other stimulant, spice and aromatic crops, n.e.c.	2021	2021	hg/ha	23193	E	Estimated value
QCL	Crops and livestock products	646	Rwanda	5510	Production	1699	Other stimulant, spice and aromatic crops, n.e.c.	2021	2021	tonnes	134.92	I	Imputed value
QCL	Crops and livestock products	646	Rwanda	5312	Area harvested	1319	Other tropical fruits, n.e.c.	2021	2021	ha	2037	E	Estimated value
QCL	Crops and livestock products	646	Rwanda	5419	Yield	1319	Other tropical fruits, n.e.c.	2021	2021	hg/ha	121195	E	Estimated value
QCL	Crops and livestock products	646	Rwanda	5510	Production	1319	Other tropical fruits, n.e.c.	2021	2021	tonnes	24682.3	E	Estimated value
QCL	Crops and livestock products	646	Rwanda	5312	Area harvested	1290.9	Other vegetables, fresh n.e.c.	2021	2021	ha	10412	E	Estimated value
QCL	Crops and livestock products	646	Rwanda	5419	Yield	1290.9	Other vegetables, fresh n.e.c.	2021	2021	hg/ha	70202	E	Estimated value
QCL	Crops and livestock products	646	Rwanda	5510	Production	1290.9	Other vegetables, fresh n.e.c.	2021	2021	tonnes	73091.6	E	Estimated value
QCL	Crops and livestock products	646	Rwanda	5312	Area harvested	1317	Papayas	2021	2021	ha	27	A	Official figure
QCL	Crops and livestock products	646	Rwanda	5419	Yield	1317	Papayas	2021	2021	hg/ha	481352	A	Official figure
QCL	Crops and livestock products	646	Rwanda	5510	Production	1317	Papayas	2021	2021	tonnes	1307.82	A	Official figure
QCL	Crops and livestock products	646	Rwanda	5312	Area harvested	1705	Peas, dry	2021	2021	ha	19179	A	Official figure
QCL	Crops and livestock products	646	Rwanda	5419	Yield	1705	Peas, dry	2021	2021	hg/ha	8152	A	Official figure
QCL	Crops and livestock products	646	Rwanda	5510	Production	1705	Peas, dry	2021	2021	tonnes	15635	A	Official figure
QCL	Crops and livestock products	646	Rwanda	5312	Area harvested	1651	Pepper (Piper spp.), raw	2021	2021	ha	632	I	Imputed value
QCL	Crops and livestock products	646	Rwanda	5419	Yield	1651	Pepper (Piper spp.), raw	2021	2021	hg/ha	36689	E	Estimated value
QCL	Crops and livestock products	646	Rwanda	5510	Production	1651	Pepper (Piper spp.), raw	2021	2021	tonnes	2319.62	A	Official figure
QCL	Crops and livestock products	646	Rwanda	5312	Area harvested	1318	Pineapples	2021	2021	ha	3319	A	Official figure
QCL	Crops and livestock products	646	Rwanda	5419	Yield	1318	Pineapples	2021	2021	hg/ha	62639	A	Official figure
QCL	Crops and livestock products	646	Rwanda	5510	Production	1318	Pineapples	2021	2021	tonnes	20786.9	A	Official figure
QCL	Crops and livestock products	646	Rwanda	5312	Area harvested	1313	Plantains and cooking bananas	2021	2021	ha	96983	A	Official figure
QCL	Crops and livestock products	646	Rwanda	5419	Yield	1313	Plantains and cooking bananas	2021	2021	hg/ha	93588	A	Official figure
QCL	Crops and livestock products	646	Rwanda	5510	Production	1313	Plantains and cooking bananas	2021	2021	tonnes	907640	A	Official figure
QCL	Crops and livestock products	646	Rwanda	5312	Area harvested	1510	Potatoes	2021	2021	ha	113458	A	Official figure
QCL	Crops and livestock products	646	Rwanda	5419	Yield	1510	Potatoes	2021	2021	hg/ha	82699	A	Official figure
QCL	Crops and livestock products	646	Rwanda	5510	Production	1510	Potatoes	2021	2021	tonnes	938281	A	Official figure
QCL	Crops and livestock products	646	Rwanda	5312	Area harvested	1235	Pumpkins, squash and gourds	2021	2021	ha	50765	I	Imputed value
QCL	Crops and livestock products	646	Rwanda	5419	Yield	1235	Pumpkins, squash and gourds	2021	2021	hg/ha	51610	E	Estimated value
QCL	Crops and livestock products	646	Rwanda	5510	Production	1235	Pumpkins, squash and gourds	2021	2021	tonnes	261996	E	Estimated value
QCL	Crops and livestock products	646	Rwanda	5312	Area harvested	1930.02	Pyrethrum, dried flowers	2021	2021	ha	5172	A	Official figure
QCL	Crops and livestock products	646	Rwanda	5419	Yield	1930.02	Pyrethrum, dried flowers	2021	2021	hg/ha	2889	A	Official figure
QCL	Crops and livestock products	646	Rwanda	5510	Production	1930.02	Pyrethrum, dried flowers	2021	2021	tonnes	1494.24	A	Official figure
QCL	Crops and livestock products	646	Rwanda	5312	Area harvested	1443	Rape or colza seed	2021	2021	ha	0	M	Missing value (data cannot exist, not applicable)
QCL	Crops and livestock products	646	Rwanda	5510	Production	1443	Rape or colza seed	2021	2021	tonnes	0	M	Missing value (data cannot exist, not applicable)
QCL	Crops and livestock products	646	Rwanda	5312	Area harvested	113	Rice	2021	2021	ha	31676	A	Official figure
QCL	Crops and livestock products	646	Rwanda	5419	Yield	113	Rice	2021	2021	hg/ha	41596	A	Official figure
QCL	Crops and livestock products	646	Rwanda	5510	Production	113	Rice	2021	2021	tonnes	131758	A	Official figure
QCL	Crops and livestock products	646	Rwanda	5312	Area harvested	1921.01	Seed cotton, unginned	2021	2021	ha	0	M	Missing value (data cannot exist, not applicable)
QCL	Crops and livestock products	646	Rwanda	5510	Production	1921.01	Seed cotton, unginned	2021	2021	tonnes	0	M	Missing value (data cannot exist, not applicable)
QCL	Crops and livestock products	646	Rwanda	5312	Area harvested	114	Sorghum	2021	2021	ha	166669	A	Official figure
QCL	Crops and livestock products	646	Rwanda	5419	Yield	114	Sorghum	2021	2021	hg/ha	10702	A	Official figure
QCL	Crops and livestock products	646	Rwanda	5510	Production	114	Sorghum	2021	2021	tonnes	178370	A	Official figure
QCL	Crops and livestock products	646	Rwanda	5312	Area harvested	141	Soya beans	2021	2021	ha	53808	A	Official figure
QCL	Crops and livestock products	646	Rwanda	5419	Yield	141	Soya beans	2021	2021	hg/ha	4991	A	Official figure
QCL	Crops and livestock products	646	Rwanda	5510	Production	141	Soya beans	2021	2021	tonnes	26857	A	Official figure
QCL	Crops and livestock products	646	Rwanda	5312	Area harvested	1802	Sugar cane	2021	2021	ha	8019	E	Estimated value
QCL	Crops and livestock products	646	Rwanda	5419	Yield	1802	Sugar cane	2021	2021	hg/ha	122201	E	Estimated value
QCL	Crops and livestock products	646	Rwanda	5510	Production	1802	Sugar cane	2021	2021	tonnes	97990.8	E	Estimated value
QCL	Crops and livestock products	646	Rwanda	5312	Area harvested	1530	Sweet potatoes	2021	2021	ha	192484	A	Official figure
QCL	Crops and livestock products	646	Rwanda	5419	Yield	1530	Sweet potatoes	2021	2021	hg/ha	69032	A	Official figure
QCL	Crops and livestock products	646	Rwanda	5510	Production	1530	Sweet potatoes	2021	2021	tonnes	1328750	A	Official figure
QCL	Crops and livestock products	646	Rwanda	5312	Area harvested	1550	Taro	2021	2021	ha	30629	A	Official figure
QCL	Crops and livestock products	646	Rwanda	5419	Yield	1550	Taro	2021	2021	hg/ha	65577	A	Official figure
QCL	Crops and livestock products	646	Rwanda	5510	Production	1550	Taro	2021	2021	tonnes	200856	A	Official figure
QCL	Crops and livestock products	646	Rwanda	5312	Area harvested	1620	Tea leaves	2021	2021	ha	26309	A	Official figure
QCL	Crops and livestock products	646	Rwanda	5419	Yield	1620	Tea leaves	2021	2021	hg/ha	56873	A	Official figure
QCL	Crops and livestock products	646	Rwanda	5510	Production	1620	Tea leaves	2021	2021	tonnes	149627	A	Official figure
QCL	Crops and livestock products	646	Rwanda	5312	Area harvested	1234	Tomatoes	2021	2021	ha	10876	A	Official figure
QCL	Crops and livestock products	646	Rwanda	5419	Yield	1234	Tomatoes	2021	2021	hg/ha	86049	A	Official figure
QCL	Crops and livestock products	646	Rwanda	5510	Production	1234	Tomatoes	2021	2021	tonnes	93586.9	A	Official figure
QCL	Crops and livestock products	646	Rwanda	5312	Area harvested	1970	Unmanufactured tobacco	2021	2021	ha	4231	E	Estimated value
QCL	Crops and livestock products	646	Rwanda	5419	Yield	1970	Unmanufactured tobacco	2021	2021	hg/ha	11838	E	Estimated value
QCL	Crops and livestock products	646	Rwanda	5510	Production	1970	Unmanufactured tobacco	2021	2021	tonnes	5008.44	I	Imputed value
QCL	Crops and livestock products	646	Rwanda	5312	Area harvested	111	Wheat	2021	2021	ha	13167	A	Official figure
QCL	Crops and livestock products	646	Rwanda	5419	Yield	111	Wheat	2021	2021	hg/ha	10393	A	Official figure
QCL	Crops and livestock products	646	Rwanda	5510	Production	111	Wheat	2021	2021	tonnes	13684	A	Official figure
QCL	Crops and livestock products	646	Rwanda	5312	Area harvested	1540	Yams	2021	2021	ha	5992	I	Imputed value
QCL	Crops and livestock products	646	Rwanda	5419	Yield	1540	Yams	2021	2021	hg/ha	106430	E	Estimated value
QCL	Crops and livestock products	646	Rwanda	5510	Production	1540	Yams	2021	2021	tonnes	63770.8	I	Imputed value

## Sheet: Crop_pdtnValue_rawdata_Rwanda_2
Crop Gross Production Value (current thousand US$) data for Rwanda from 2014-2020 downlaoded from FAOstat.org in Feburay 2023. This was cleaned and used to calculate the economic vaules and vulnerability
Domain Code	Domain	Area Code (M49)	Area	Element Code	Element	Item Code (CPC)	Item	Year Code	Year	Unit	Value	Flag	Flag Description
QV	Value of Agricultural Production	646	Rwanda	57	Gross Production Value (current thousand US$)	1311	Avocados	2014	2014	1000 US$	2443	E	Estimated value
QV	Value of Agricultural Production	646	Rwanda	57	Gross Production Value (current thousand US$)	1312	Bananas	2014	2014	1000 US$	709799	E	Estimated value
QV	Value of Agricultural Production	646	Rwanda	57	Gross Production Value (current thousand US$)	1701	Beans, dry	2014	2014	1000 US$	239175	E	Estimated value
QV	Value of Agricultural Production	646	Rwanda	57	Gross Production Value (current thousand US$)	1212	Cabbages	2014	2014	1000 US$	11351	E	Estimated value
QV	Value of Agricultural Production	646	Rwanda	57	Gross Production Value (current thousand US$)	1251	Carrots and turnips	2014	2014	1000 US$	6135	E	Estimated value
QV	Value of Agricultural Production	646	Rwanda	57	Gross Production Value (current thousand US$)	1520.01	Cassava, fresh	2014	2014	1000 US$	303271	E	Estimated value
QV	Value of Agricultural Production	646	Rwanda	57	Gross Production Value (current thousand US$)	1610	Coffee, green	2014	2014	1000 US$	21456	E	Estimated value
QV	Value of Agricultural Production	646	Rwanda	57	Gross Production Value (current thousand US$)	1233	Eggplants (aubergines)	2014	2014	1000 US$	19572	E	Estimated value
QV	Value of Agricultural Production	646	Rwanda	57	Gross Production Value (current thousand US$)	142	Groundnuts, excluding shelled	2014	2014	1000 US$	15576	E	Estimated value
QV	Value of Agricultural Production	646	Rwanda	57	Gross Production Value (current thousand US$)	1322	Lemons and limes	2014	2014	1000 US$	5921	E	Estimated value
QV	Value of Agricultural Production	646	Rwanda	57	Gross Production Value (current thousand US$)	112	Maize (corn)	2014	2014	1000 US$	210854	E	Estimated value
QV	Value of Agricultural Production	646	Rwanda	57	Gross Production Value (current thousand US$)	1316	Mangoes, guavas and mangosteens	2014	2014	1000 US$	13207	E	Estimated value
QV	Value of Agricultural Production	646	Rwanda	57	Gross Production Value (current thousand US$)	1253.02	Onions and shallots, dry (excluding dehydrated)	2014	2014	1000 US$	9556	E	Estimated value
QV	Value of Agricultural Production	646	Rwanda	57	Gross Production Value (current thousand US$)	1323	Oranges	2014	2014	1000 US$	3369	E	Estimated value
QV	Value of Agricultural Production	646	Rwanda	57	Gross Production Value (current thousand US$)	1359.9	Other fruits, n.e.c.	2014	2014	1000 US$	21869	E	Estimated value
QV	Value of Agricultural Production	646	Rwanda	57	Gross Production Value (current thousand US$)	1699	Other stimulant, spice and aromatic crops, n.e.c.	2014	2014	1000 US$	26	E	Estimated value
QV	Value of Agricultural Production	646	Rwanda	57	Gross Production Value (current thousand US$)	1317	Papayas	2014	2014	1000 US$	2936	E	Estimated value
QV	Value of Agricultural Production	646	Rwanda	57	Gross Production Value (current thousand US$)	1705	Peas, dry	2014	2014	1000 US$	32367	E	Estimated value
QV	Value of Agricultural Production	646	Rwanda	57	Gross Production Value (current thousand US$)	1318	Pineapples	2014	2014	1000 US$	7398	E	Estimated value
QV	Value of Agricultural Production	646	Rwanda	57	Gross Production Value (current thousand US$)	1313	Plantains and cooking bananas	2014	2014	1000 US$	161921	E	Estimated value
QV	Value of Agricultural Production	646	Rwanda	57	Gross Production Value (current thousand US$)	1510	Potatoes	2014	2014	1000 US$	186299	E	Estimated value
QV	Value of Agricultural Production	646	Rwanda	57	Gross Production Value (current thousand US$)	1235	Pumpkins, squash and gourds	2014	2014	1000 US$	112413	E	Estimated value
QV	Value of Agricultural Production	646	Rwanda	57	Gross Production Value (current thousand US$)	1930.02	Pyrethrum, dried flowers	2014	2014	1000 US$	194	E	Estimated value
QV	Value of Agricultural Production	646	Rwanda	57	Gross Production Value (current thousand US$)	113	Rice	2014	2014	1000 US$	66182	E	Estimated value
QV	Value of Agricultural Production	646	Rwanda	57	Gross Production Value (current thousand US$)	114	Sorghum	2014	2014	1000 US$	63465	E	Estimated value
QV	Value of Agricultural Production	646	Rwanda	57	Gross Production Value (current thousand US$)	141	Soya beans	2014	2014	1000 US$	13133	E	Estimated value
QV	Value of Agricultural Production	646	Rwanda	57	Gross Production Value (current thousand US$)	1802	Sugar cane	2014	2014	1000 US$	3431	E	Estimated value
QV	Value of Agricultural Production	646	Rwanda	57	Gross Production Value (current thousand US$)	1530	Sweet potatoes	2014	2014	1000 US$	204691	E	Estimated value
QV	Value of Agricultural Production	646	Rwanda	57	Gross Production Value (current thousand US$)	1550	Taro	2014	2014	1000 US$	22167	E	Estimated value
QV	Value of Agricultural Production	646	Rwanda	57	Gross Production Value (current thousand US$)	1620	Tea leaves	2014	2014	1000 US$	4409	E	Estimated value
QV	Value of Agricultural Production	646	Rwanda	57	Gross Production Value (current thousand US$)	1234	Tomatoes	2014	2014	1000 US$	63599	E	Estimated value
QV	Value of Agricultural Production	646	Rwanda	57	Gross Production Value (current thousand US$)	1970	Unmanufactured tobacco	2014	2014	1000 US$	2765	E	Estimated value
QV	Value of Agricultural Production	646	Rwanda	57	Gross Production Value (current thousand US$)	111	Wheat	2014	2014	1000 US$	5472	E	Estimated value
QV	Value of Agricultural Production	646	Rwanda	57	Gross Production Value (current thousand US$)	1540	Yams	2014	2014	1000 US$	20727	E	Estimated value
QV	Value of Agricultural Production	646	Rwanda	57	Gross Production Value (current thousand US$)	1311	Avocados	2015	2015	1000 US$	3142	E	Estimated value
QV	Value of Agricultural Production	646	Rwanda	57	Gross Production Value (current thousand US$)	1312	Bananas	2015	2015	1000 US$	779373	E	Estimated value
QV	Value of Agricultural Production	646	Rwanda	57	Gross Production Value (current thousand US$)	1701	Beans, dry	2015	2015	1000 US$	237079	E	Estimated value
QV	Value of Agricultural Production	646	Rwanda	57	Gross Production Value (current thousand US$)	1212	Cabbages	2015	2015	1000 US$	10127	E	Estimated value
QV	Value of Agricultural Production	646	Rwanda	57	Gross Production Value (current thousand US$)	1251	Carrots and turnips	2015	2015	1000 US$	6347	E	Estimated value
QV	Value of Agricultural Production	646	Rwanda	57	Gross Production Value (current thousand US$)	1520.01	Cassava, fresh	2015	2015	1000 US$	284709	E	Estimated value
QV	Value of Agricultural Production	646	Rwanda	57	Gross Production Value (current thousand US$)	1231	Chillies and peppers, green (Capsicum spp. and Pimenta spp.)	2015	2015	1000 US$	3070	E	Estimated value
QV	Value of Agricultural Production	646	Rwanda	57	Gross Production Value (current thousand US$)	1610	Coffee, green	2015	2015	1000 US$	6050	E	Estimated value
QV	Value of Agricultural Production	646	Rwanda	57	Gross Production Value (current thousand US$)	1233	Eggplants (aubergines)	2015	2015	1000 US$	14298	E	Estimated value
QV	Value of Agricultural Production	646	Rwanda	57	Gross Production Value (current thousand US$)	142	Groundnuts, excluding shelled	2015	2015	1000 US$	15621	E	Estimated value
QV	Value of Agricultural Production	646	Rwanda	57	Gross Production Value (current thousand US$)	1322	Lemons and limes	2015	2015	1000 US$	5610	E	Estimated value
QV	Value of Agricultural Production	646	Rwanda	57	Gross Production Value (current thousand US$)	112	Maize (corn)	2015	2015	1000 US$	119581	E	Estimated value
QV	Value of Agricultural Production	646	Rwanda	57	Gross Production Value (current thousand US$)	1316	Mangoes, guavas and mangosteens	2015	2015	1000 US$	10994	E	Estimated value
QV	Value of Agricultural Production	646	Rwanda	57	Gross Production Value (current thousand US$)	1253.02	Onions and shallots, dry (excluding dehydrated)	2015	2015	1000 US$	11387	E	Estimated value
QV	Value of Agricultural Production	646	Rwanda	57	Gross Production Value (current thousand US$)	1323	Oranges	2015	2015	1000 US$	3159	E	Estimated value
QV	Value of Agricultural Production	646	Rwanda	57	Gross Production Value (current thousand US$)	1359.9	Other fruits, n.e.c.	2015	2015	1000 US$	19992	E	Estimated value
QV	Value of Agricultural Production	646	Rwanda	57	Gross Production Value (current thousand US$)	1699	Other stimulant, spice and aromatic crops, n.e.c.	2015	2015	1000 US$	23	E	Estimated value
QV	Value of Agricultural Production	646	Rwanda	57	Gross Production Value (current thousand US$)	1317	Papayas	2015	2015	1000 US$	2407	E	Estimated value
QV	Value of Agricultural Production	646	Rwanda	57	Gross Production Value (current thousand US$)	1705	Peas, dry	2015	2015	1000 US$	26642	E	Estimated value
QV	Value of Agricultural Production	646	Rwanda	57	Gross Production Value (current thousand US$)	1318	Pineapples	2015	2015	1000 US$	6273	E	Estimated value
QV	Value of Agricultural Production	646	Rwanda	57	Gross Production Value (current thousand US$)	1313	Plantains and cooking bananas	2015	2015	1000 US$	176050	E	Estimated value
QV	Value of Agricultural Production	646	Rwanda	57	Gross Production Value (current thousand US$)	1510	Potatoes	2015	2015	1000 US$	193811	E	Estimated value
QV	Value of Agricultural Production	646	Rwanda	57	Gross Production Value (current thousand US$)	1235	Pumpkins, squash and gourds	2015	2015	1000 US$	111592	E	Estimated value
QV	Value of Agricultural Production	646	Rwanda	57	Gross Production Value (current thousand US$)	1930.02	Pyrethrum, dried flowers	2015	2015	1000 US$	246	E	Estimated value
QV	Value of Agricultural Production	646	Rwanda	57	Gross Production Value (current thousand US$)	113	Rice	2015	2015	1000 US$	86871	E	Estimated value
QV	Value of Agricultural Production	646	Rwanda	57	Gross Production Value (current thousand US$)	114	Sorghum	2015	2015	1000 US$	64683	E	Estimated value
QV	Value of Agricultural Production	646	Rwanda	57	Gross Production Value (current thousand US$)	141	Soya beans	2015	2015	1000 US$	14369	E	Estimated value
QV	Value of Agricultural Production	646	Rwanda	57	Gross Production Value (current thousand US$)	1802	Sugar cane	2015	2015	1000 US$	3171	E	Estimated value
QV	Value of Agricultural Production	646	Rwanda	57	Gross Production Value (current thousand US$)	1530	Sweet potatoes	2015	2015	1000 US$	186699	E	Estimated value
QV	Value of Agricultural Production	646	Rwanda	57	Gross Production Value (current thousand US$)	1550	Taro	2015	2015	1000 US$	25271	E	Estimated value
QV	Value of Agricultural Production	646	Rwanda	57	Gross Production Value (current thousand US$)	1620	Tea leaves	2015	2015	1000 US$	4532	E	Estimated value
QV	Value of Agricultural Production	646	Rwanda	57	Gross Production Value (current thousand US$)	1234	Tomatoes	2015	2015	1000 US$	65753	E	Estimated value
QV	Value of Agricultural Production	646	Rwanda	57	Gross Production Value (current thousand US$)	1970	Unmanufactured tobacco	2015	2015	1000 US$	2759	E	Estimated value
QV	Value of Agricultural Production	646	Rwanda	57	Gross Production Value (current thousand US$)	111	Wheat	2015	2015	1000 US$	5123	E	Estimated value
QV	Value of Agricultural Production	646	Rwanda	57	Gross Production Value (current thousand US$)	1540	Yams	2015	2015	1000 US$	23207	E	Estimated value
QV	Value of Agricultural Production	646	Rwanda	57	Gross Production Value (current thousand US$)	1311	Avocados	2016	2016	1000 US$	2537	E	Estimated value
QV	Value of Agricultural Production	646	Rwanda	57	Gross Production Value (current thousand US$)	1312	Bananas	2016	2016	1000 US$	738065	E	Estimated value
QV	Value of Agricultural Production	646	Rwanda	57	Gross Production Value (current thousand US$)	1701	Beans, dry	2016	2016	1000 US$	245084	E	Estimated value
QV	Value of Agricultural Production	646	Rwanda	57	Gross Production Value (current thousand US$)	1212	Cabbages	2016	2016	1000 US$	8406	E	Estimated value
QV	Value of Agricultural Production	646	Rwanda	57	Gross Production Value (current thousand US$)	1251	Carrots and turnips	2016	2016	1000 US$	4924	E	Estimated value
QV	Value of Agricultural Production	646	Rwanda	57	Gross Production Value (current thousand US$)	1520.01	Cassava, fresh	2016	2016	1000 US$	250458	E	Estimated value
QV	Value of Agricultural Production	646	Rwanda	57	Gross Production Value (current thousand US$)	1231	Chillies and peppers, green (Capsicum spp. and Pimenta spp.)	2016	2016	1000 US$	3120	E	Estimated value
QV	Value of Agricultural Production	646	Rwanda	57	Gross Production Value (current thousand US$)	1610	Coffee, green	2016	2016	1000 US$	6470	E	Estimated value
QV	Value of Agricultural Production	646	Rwanda	57	Gross Production Value (current thousand US$)	1233	Eggplants (aubergines)	2016	2016	1000 US$	8735	E	Estimated value
QV	Value of Agricultural Production	646	Rwanda	57	Gross Production Value (current thousand US$)	142	Groundnuts, excluding shelled	2016	2016	1000 US$	14518	E	Estimated value
QV	Value of Agricultural Production	646	Rwanda	57	Gross Production Value (current thousand US$)	1322	Lemons and limes	2016	2016	1000 US$	5449	E	Estimated value
QV	Value of Agricultural Production	646	Rwanda	57	Gross Production Value (current thousand US$)	112	Maize (corn)	2016	2016	1000 US$	136367	E	Estimated value
QV	Value of Agricultural Production	646	Rwanda	57	Gross Production Value (current thousand US$)	1316	Mangoes, guavas and mangosteens	2016	2016	1000 US$	8225	E	Estimated value
QV	Value of Agricultural Production	646	Rwanda	57	Gross Production Value (current thousand US$)	1253.02	Onions and shallots, dry (excluding dehydrated)	2016	2016	1000 US$	10682	E	Estimated value
QV	Value of Agricultural Production	646	Rwanda	57	Gross Production Value (current thousand US$)	1323	Oranges	2016	2016	1000 US$	2444	E	Estimated value
QV	Value of Agricultural Production	646	Rwanda	57	Gross Production Value (current thousand US$)	1241.9	Other beans, green	2016	2016	1000 US$	6041	E	Estimated value
QV	Value of Agricultural Production	646	Rwanda	57	Gross Production Value (current thousand US$)	1359.9	Other fruits, n.e.c.	2016	2016	1000 US$	19240	E	Estimated value
QV	Value of Agricultural Production	646	Rwanda	57	Gross Production Value (current thousand US$)	1699	Other stimulant, spice and aromatic crops, n.e.c.	2016	2016	1000 US$	22	E	Estimated value
QV	Value of Agricultural Production	646	Rwanda	57	Gross Production Value (current thousand US$)	1317	Papayas	2016	2016	1000 US$	1353	E	Estimated value
QV	Value of Agricultural Production	646	Rwanda	57	Gross Production Value (current thousand US$)	1705	Peas, dry	2016	2016	1000 US$	25134	E	Estimated value
QV	Value of Agricultural Production	646	Rwanda	57	Gross Production Value (current thousand US$)	1318	Pineapples	2016	2016	1000 US$	3146	E	Estimated value
QV	Value of Agricultural Production	646	Rwanda	57	Gross Production Value (current thousand US$)	1313	Plantains and cooking bananas	2016	2016	1000 US$	178841	E	Estimated value
QV	Value of Agricultural Production	646	Rwanda	57	Gross Production Value (current thousand US$)	1510	Potatoes	2016	2016	1000 US$	238047	E	Estimated value
QV	Value of Agricultural Production	646	Rwanda	57	Gross Production Value (current thousand US$)	1235	Pumpkins, squash and gourds	2016	2016	1000 US$	78789	E	Estimated value
QV	Value of Agricultural Production	646	Rwanda	57	Gross Production Value (current thousand US$)	1930.02	Pyrethrum, dried flowers	2016	2016	1000 US$	201	E	Estimated value
QV	Value of Agricultural Production	646	Rwanda	57	Gross Production Value (current thousand US$)	113	Rice	2016	2016	1000 US$	94069	E	Estimated value
QV	Value of Agricultural Production	646	Rwanda	57	Gross Production Value (current thousand US$)	114	Sorghum	2016	2016	1000 US$	64337	E	Estimated value
QV	Value of Agricultural Production	646	Rwanda	57	Gross Production Value (current thousand US$)	141	Soya beans	2016	2016	1000 US$	12016	E	Estimated value
QV	Value of Agricultural Production	646	Rwanda	57	Gross Production Value (current thousand US$)	1802	Sugar cane	2016	2016	1000 US$	10812	E	Estimated value
QV	Value of Agricultural Production	646	Rwanda	57	Gross Production Value (current thousand US$)	1530	Sweet potatoes	2016	2016	1000 US$	207060	E	Estimated value
QV	Value of Agricultural Production	646	Rwanda	57	Gross Production Value (current thousand US$)	1550	Taro	2016	2016	1000 US$	76099	E	Estimated value
QV	Value of Agricultural Production	646	Rwanda	57	Gross Production Value (current thousand US$)	1620	Tea leaves	2016	2016	1000 US$	4343	E	Estimated value
QV	Value of Agricultural Production	646	Rwanda	57	Gross Production Value (current thousand US$)	1234	Tomatoes	2016	2016	1000 US$	58319	E	Estimated value
QV	Value of Agricultural Production	646	Rwanda	57	Gross Production Value (current thousand US$)	1970	Unmanufactured tobacco	2016	2016	1000 US$	2464	E	Estimated value
QV	Value of Agricultural Production	646	Rwanda	57	Gross Production Value (current thousand US$)	111	Wheat	2016	2016	1000 US$	6324	E	Estimated value
QV	Value of Agricultural Production	646	Rwanda	57	Gross Production Value (current thousand US$)	1540	Yams	2016	2016	1000 US$	20705	E	Estimated value
QV	Value of Agricultural Production	646	Rwanda	57	Gross Production Value (current thousand US$)	1311	Avocados	2017	2017	1000 US$	2045	E	Estimated value
QV	Value of Agricultural Production	646	Rwanda	57	Gross Production Value (current thousand US$)	1312	Bananas	2017	2017	1000 US$	1095038	E	Estimated value
QV	Value of Agricultural Production	646	Rwanda	57	Gross Production Value (current thousand US$)	1701	Beans, dry	2017	2017	1000 US$	250224	E	Estimated value
QV	Value of Agricultural Production	646	Rwanda	57	Gross Production Value (current thousand US$)	1212	Cabbages	2017	2017	1000 US$	16155	E	Estimated value
QV	Value of Agricultural Production	646	Rwanda	57	Gross Production Value (current thousand US$)	1251	Carrots and turnips	2017	2017	1000 US$	5810	E	Estimated value
QV	Value of Agricultural Production	646	Rwanda	57	Gross Production Value (current thousand US$)	1520.01	Cassava, fresh	2017	2017	1000 US$	350779	E	Estimated value
QV	Value of Agricultural Production	646	Rwanda	57	Gross Production Value (current thousand US$)	1231	Chillies and peppers, green (Capsicum spp. and Pimenta spp.)	2017	2017	1000 US$	4442	E	Estimated value
QV	Value of Agricultural Production	646	Rwanda	57	Gross Production Value (current thousand US$)	1610	Coffee, green	2017	2017	1000 US$	8407	E	Estimated value
QV	Value of Agricultural Production	646	Rwanda	57	Gross Production Value (current thousand US$)	1233	Eggplants (aubergines)	2017	2017	1000 US$	6848	E	Estimated value
QV	Value of Agricultural Production	646	Rwanda	57	Gross Production Value (current thousand US$)	142	Groundnuts, excluding shelled	2017	2017	1000 US$	26433	E	Estimated value
QV	Value of Agricultural Production	646	Rwanda	57	Gross Production Value (current thousand US$)	1322	Lemons and limes	2017	2017	1000 US$	3782	E	Estimated value
QV	Value of Agricultural Production	646	Rwanda	57	Gross Production Value (current thousand US$)	112	Maize (corn)	2017	2017	1000 US$	149946	E	Estimated value
QV	Value of Agricultural Production	646	Rwanda	57	Gross Production Value (current thousand US$)	1316	Mangoes, guavas and mangosteens	2017	2017	1000 US$	6732	E	Estimated value
QV	Value of Agricultural Production	646	Rwanda	57	Gross Production Value (current thousand US$)	1253.02	Onions and shallots, dry (excluding dehydrated)	2017	2017	1000 US$	8844	E	Estimated value
QV	Value of Agricultural Production	646	Rwanda	57	Gross Production Value (current thousand US$)	1323	Oranges	2017	2017	1000 US$	1803	E	Estimated value
QV	Value of Agricultural Production	646	Rwanda	57	Gross Production Value (current thousand US$)	1241.9	Other beans, green	2017	2017	1000 US$	5301	E	Estimated value
QV	Value of Agricultural Production	646	Rwanda	57	Gross Production Value (current thousand US$)	1359.9	Other fruits, n.e.c.	2017	2017	1000 US$	19625	E	Estimated value
QV	Value of Agricultural Production	646	Rwanda	57	Gross Production Value (current thousand US$)	1699	Other stimulant, spice and aromatic crops, n.e.c.	2017	2017	1000 US$	23	E	Estimated value
QV	Value of Agricultural Production	646	Rwanda	57	Gross Production Value (current thousand US$)	1317	Papayas	2017	2017	1000 US$	803	E	Estimated value
QV	Value of Agricultural Production	646	Rwanda	57	Gross Production Value (current thousand US$)	1705	Peas, dry	2017	2017	1000 US$	15294	E	Estimated value
QV	Value of Agricultural Production	646	Rwanda	57	Gross Production Value (current thousand US$)	1318	Pineapples	2017	2017	1000 US$	5460	E	Estimated value
QV	Value of Agricultural Production	646	Rwanda	57	Gross Production Value (current thousand US$)	1313	Plantains and cooking bananas	2017	2017	1000 US$	177275	E	Estimated value
QV	Value of Agricultural Production	646	Rwanda	57	Gross Production Value (current thousand US$)	1510	Potatoes	2017	2017	1000 US$	228920	E	Estimated value
QV	Value of Agricultural Production	646	Rwanda	57	Gross Production Value (current thousand US$)	1235	Pumpkins, squash and gourds	2017	2017	1000 US$	77998	E	Estimated value
QV	Value of Agricultural Production	646	Rwanda	57	Gross Production Value (current thousand US$)	1930.02	Pyrethrum, dried flowers	2017	2017	1000 US$	902	E	Estimated value
QV	Value of Agricultural Production	646	Rwanda	57	Gross Production Value (current thousand US$)	113	Rice	2017	2017	1000 US$	95559	E	Estimated value
QV	Value of Agricultural Production	646	Rwanda	57	Gross Production Value (current thousand US$)	114	Sorghum	2017	2017	1000 US$	80900	E	Estimated value
QV	Value of Agricultural Production	646	Rwanda	57	Gross Production Value (current thousand US$)	141	Soya beans	2017	2017	1000 US$	13782	E	Estimated value
QV	Value of Agricultural Production	646	Rwanda	57	Gross Production Value (current thousand US$)	1802	Sugar cane	2017	2017	1000 US$	35405	E	Estimated value
QV	Value of Agricultural Production	646	Rwanda	57	Gross Production Value (current thousand US$)	1530	Sweet potatoes	2017	2017	1000 US$	287476	E	Estimated value
QV	Value of Agricultural Production	646	Rwanda	57	Gross Production Value (current thousand US$)	1550	Taro	2017	2017	1000 US$	117436	E	Estimated value
QV	Value of Agricultural Production	646	Rwanda	57	Gross Production Value (current thousand US$)	1620	Tea leaves	2017	2017	1000 US$	4780	E	Estimated value
QV	Value of Agricultural Production	646	Rwanda	57	Gross Production Value (current thousand US$)	1234	Tomatoes	2017	2017	1000 US$	49226	E	Estimated value
QV	Value of Agricultural Production	646	Rwanda	57	Gross Production Value (current thousand US$)	1970	Unmanufactured tobacco	2017	2017	1000 US$	2508	E	Estimated value
QV	Value of Agricultural Production	646	Rwanda	57	Gross Production Value (current thousand US$)	111	Wheat	2017	2017	1000 US$	6902	E	Estimated value
QV	Value of Agricultural Production	646	Rwanda	57	Gross Production Value (current thousand US$)	1540	Yams	2017	2017	1000 US$	15915	E	Estimated value
QV	Value of Agricultural Production	646	Rwanda	57	Gross Production Value (current thousand US$)	1311	Avocados	2018	2018	1000 US$	2471	E	Estimated value
QV	Value of Agricultural Production	646	Rwanda	57	Gross Production Value (current thousand US$)	1312	Bananas	2018	2018	1000 US$	621364	E	Estimated value
QV	Value of Agricultural Production	646	Rwanda	57	Gross Production Value (current thousand US$)	1701	Beans, dry	2018	2018	1000 US$	218668	E	Estimated value
QV	Value of Agricultural Production	646	Rwanda	57	Gross Production Value (current thousand US$)	1212	Cabbages	2018	2018	1000 US$	16629	E	Estimated value
QV	Value of Agricultural Production	646	Rwanda	57	Gross Production Value (current thousand US$)	1251	Carrots and turnips	2018	2018	1000 US$	6626	E	Estimated value
QV	Value of Agricultural Production	646	Rwanda	57	Gross Production Value (current thousand US$)	1520.01	Cassava, fresh	2018	2018	1000 US$	314571	E	Estimated value
QV	Value of Agricultural Production	646	Rwanda	57	Gross Production Value (current thousand US$)	1231	Chillies and peppers, green (Capsicum spp. and Pimenta spp.)	2018	2018	1000 US$	924	E	Estimated value
QV	Value of Agricultural Production	646	Rwanda	57	Gross Production Value (current thousand US$)	1610	Coffee, green	2018	2018	1000 US$	9120	E	Estimated value
QV	Value of Agricultural Production	646	Rwanda	57	Gross Production Value (current thousand US$)	1233	Eggplants (aubergines)	2018	2018	1000 US$	28792	E	Estimated value
QV	Value of Agricultural Production	646	Rwanda	57	Gross Production Value (current thousand US$)	142	Groundnuts, excluding shelled	2018	2018	1000 US$	25655	E	Estimated value
QV	Value of Agricultural Production	646	Rwanda	57	Gross Production Value (current thousand US$)	1322	Lemons and limes	2018	2018	1000 US$	3525	E	Estimated value
QV	Value of Agricultural Production	646	Rwanda	57	Gross Production Value (current thousand US$)	112	Maize (corn)	2018	2018	1000 US$	112263	E	Estimated value
QV	Value of Agricultural Production	646	Rwanda	57	Gross Production Value (current thousand US$)	1316	Mangoes, guavas and mangosteens	2018	2018	1000 US$	6932	E	Estimated value
QV	Value of Agricultural Production	646	Rwanda	57	Gross Production Value (current thousand US$)	1253.02	Onions and shallots, dry (excluding dehydrated)	2018	2018	1000 US$	11167	E	Estimated value
QV	Value of Agricultural Production	646	Rwanda	57	Gross Production Value (current thousand US$)	1323	Oranges	2018	2018	1000 US$	1657	E	Estimated value
QV	Value of Agricultural Production	646	Rwanda	57	Gross Production Value (current thousand US$)	1241.9	Other beans, green	2018	2018	1000 US$	5628	E	Estimated value
QV	Value of Agricultural Production	646	Rwanda	57	Gross Production Value (current thousand US$)	1359.9	Other fruits, n.e.c.	2018	2018	1000 US$	17271	E	Estimated value
QV	Value of Agricultural Production	646	Rwanda	57	Gross Production Value (current thousand US$)	1699	Other stimulant, spice and aromatic crops, n.e.c.	2018	2018	1000 US$	20	E	Estimated value
QV	Value of Agricultural Production	646	Rwanda	57	Gross Production Value (current thousand US$)	1317	Papayas	2018	2018	1000 US$	256	E	Estimated value
QV	Value of Agricultural Production	646	Rwanda	57	Gross Production Value (current thousand US$)	1705	Peas, dry	2018	2018	1000 US$	13734	E	Estimated value
QV	Value of Agricultural Production	646	Rwanda	57	Gross Production Value (current thousand US$)	1318	Pineapples	2018	2018	1000 US$	4991	E	Estimated value
QV	Value of Agricultural Production	646	Rwanda	57	Gross Production Value (current thousand US$)	1313	Plantains and cooking bananas	2018	2018	1000 US$	165488	E	Estimated value
QV	Value of Agricultural Production	646	Rwanda	57	Gross Production Value (current thousand US$)	1510	Potatoes	2018	2018	1000 US$	237344	E	Estimated value
QV	Value of Agricultural Production	646	Rwanda	57	Gross Production Value (current thousand US$)	1235	Pumpkins, squash and gourds	2018	2018	1000 US$	65649	E	Estimated value
QV	Value of Agricultural Production	646	Rwanda	57	Gross Production Value (current thousand US$)	1930.02	Pyrethrum, dried flowers	2018	2018	1000 US$	267	E	Estimated value
QV	Value of Agricultural Production	646	Rwanda	57	Gross Production Value (current thousand US$)	113	Rice	2018	2018	1000 US$	98809	E	Estimated value
QV	Value of Agricultural Production	646	Rwanda	57	Gross Production Value (current thousand US$)	114	Sorghum	2018	2018	1000 US$	64737	E	Estimated value
QV	Value of Agricultural Production	646	Rwanda	57	Gross Production Value (current thousand US$)	141	Soya beans	2018	2018	1000 US$	12021	E	Estimated value
QV	Value of Agricultural Production	646	Rwanda	57	Gross Production Value (current thousand US$)	1802	Sugar cane	2018	2018	1000 US$	35803	E	Estimated value
QV	Value of Agricultural Production	646	Rwanda	57	Gross Production Value (current thousand US$)	1530	Sweet potatoes	2018	2018	1000 US$	223824	E	Estimated value
QV	Value of Agricultural Production	646	Rwanda	57	Gross Production Value (current thousand US$)	1550	Taro	2018	2018	1000 US$	74168	E	Estimated value
QV	Value of Agricultural Production	646	Rwanda	57	Gross Production Value (current thousand US$)	1620	Tea leaves	2018	2018	1000 US$	4742	E	Estimated value
QV	Value of Agricultural Production	646	Rwanda	57	Gross Production Value (current thousand US$)	1234	Tomatoes	2018	2018	1000 US$	57972	E	Estimated value
QV	Value of Agricultural Production	646	Rwanda	57	Gross Production Value (current thousand US$)	1970	Unmanufactured tobacco	2018	2018	1000 US$	2266	E	Estimated value
QV	Value of Agricultural Production	646	Rwanda	57	Gross Production Value (current thousand US$)	111	Wheat	2018	2018	1000 US$	6797	E	Estimated value
QV	Value of Agricultural Production	646	Rwanda	57	Gross Production Value (current thousand US$)	1540	Yams	2018	2018	1000 US$	10831	E	Estimated value
QV	Value of Agricultural Production	646	Rwanda	57	Gross Production Value (current thousand US$)	1311	Avocados	2019	2019	1000 US$	1911	E	Estimated value
QV	Value of Agricultural Production	646	Rwanda	57	Gross Production Value (current thousand US$)	1312	Bananas	2019	2019	1000 US$	622017	E	Estimated value
QV	Value of Agricultural Production	646	Rwanda	57	Gross Production Value (current thousand US$)	1701	Beans, dry	2019	2019	1000 US$	257705	E	Estimated value
QV	Value of Agricultural Production	646	Rwanda	57	Gross Production Value (current thousand US$)	1212	Cabbages	2019	2019	1000 US$	9966	E	Estimated value
QV	Value of Agricultural Production	646	Rwanda	57	Gross Production Value (current thousand US$)	1251	Carrots and turnips	2019	2019	1000 US$	13175	E	Estimated value
QV	Value of Agricultural Production	646	Rwanda	57	Gross Production Value (current thousand US$)	1520.01	Cassava, fresh	2019	2019	1000 US$	266253	E	Estimated value
QV	Value of Agricultural Production	646	Rwanda	57	Gross Production Value (current thousand US$)	1231	Chillies and peppers, green (Capsicum spp. and Pimenta spp.)	2019	2019	1000 US$	4002	E	Estimated value
QV	Value of Agricultural Production	646	Rwanda	57	Gross Production Value (current thousand US$)	1610	Coffee, green	2019	2019	1000 US$	8624	E	Estimated value
QV	Value of Agricultural Production	646	Rwanda	57	Gross Production Value (current thousand US$)	1233	Eggplants (aubergines)	2019	2019	1000 US$	25375	E	Estimated value
QV	Value of Agricultural Production	646	Rwanda	57	Gross Production Value (current thousand US$)	142	Groundnuts, excluding shelled	2019	2019	1000 US$	23021	E	Estimated value
QV	Value of Agricultural Production	646	Rwanda	57	Gross Production Value (current thousand US$)	1322	Lemons and limes	2019	2019	1000 US$	5248	E	Estimated value
QV	Value of Agricultural Production	646	Rwanda	57	Gross Production Value (current thousand US$)	112	Maize (corn)	2019	2019	1000 US$	154946	E	Estimated value
QV	Value of Agricultural Production	646	Rwanda	57	Gross Production Value (current thousand US$)	1316	Mangoes, guavas and mangosteens	2019	2019	1000 US$	2457	E	Estimated value
QV	Value of Agricultural Production	646	Rwanda	57	Gross Production Value (current thousand US$)	1253.02	Onions and shallots, dry (excluding dehydrated)	2019	2019	1000 US$	25964	E	Estimated value
QV	Value of Agricultural Production	646	Rwanda	57	Gross Production Value (current thousand US$)	1323	Oranges	2019	2019	1000 US$	2684	E	Estimated value
QV	Value of Agricultural Production	646	Rwanda	57	Gross Production Value (current thousand US$)	1241.9	Other beans, green	2019	2019	1000 US$	5592	E	Estimated value
QV	Value of Agricultural Production	646	Rwanda	57	Gross Production Value (current thousand US$)	1359.9	Other fruits, n.e.c.	2019	2019	1000 US$	17793	E	Estimated value
QV	Value of Agricultural Production	646	Rwanda	57	Gross Production Value (current thousand US$)	1699	Other stimulant, spice and aromatic crops, n.e.c.	2019	2019	1000 US$	20	E	Estimated value
QV	Value of Agricultural Production	646	Rwanda	57	Gross Production Value (current thousand US$)	1317	Papayas	2019	2019	1000 US$	906	E	Estimated value
QV	Value of Agricultural Production	646	Rwanda	57	Gross Production Value (current thousand US$)	1705	Peas, dry	2019	2019	1000 US$	19673	E	Estimated value
QV	Value of Agricultural Production	646	Rwanda	57	Gross Production Value (current thousand US$)	1318	Pineapples	2019	2019	1000 US$	9869	E	Estimated value
QV	Value of Agricultural Production	646	Rwanda	57	Gross Production Value (current thousand US$)	1313	Plantains and cooking bananas	2019	2019	1000 US$	205151	E	Estimated value
QV	Value of Agricultural Production	646	Rwanda	57	Gross Production Value (current thousand US$)	1510	Potatoes	2019	2019	1000 US$	251958	E	Estimated value
QV	Value of Agricultural Production	646	Rwanda	57	Gross Production Value (current thousand US$)	1235	Pumpkins, squash and gourds	2019	2019	1000 US$	60488	E	Estimated value
QV	Value of Agricultural Production	646	Rwanda	57	Gross Production Value (current thousand US$)	1930.02	Pyrethrum, dried flowers	2019	2019	1000 US$	441	E	Estimated value
QV	Value of Agricultural Production	646	Rwanda	57	Gross Production Value (current thousand US$)	113	Rice	2019	2019	1000 US$	106471	E	Estimated value
QV	Value of Agricultural Production	646	Rwanda	57	Gross Production Value (current thousand US$)	114	Sorghum	2019	2019	1000 US$	71914	E	Estimated value
QV	Value of Agricultural Production	646	Rwanda	57	Gross Production Value (current thousand US$)	141	Soya beans	2019	2019	1000 US$	15766	E	Estimated value
QV	Value of Agricultural Production	646	Rwanda	57	Gross Production Value (current thousand US$)	1802	Sugar cane	2019	2019	1000 US$	32297	E	Estimated value
QV	Value of Agricultural Production	646	Rwanda	57	Gross Production Value (current thousand US$)	1530	Sweet potatoes	2019	2019	1000 US$	219804	E	Estimated value
QV	Value of Agricultural Production	646	Rwanda	57	Gross Production Value (current thousand US$)	1550	Taro	2019	2019	1000 US$	73423	E	Estimated value
QV	Value of Agricultural Production	646	Rwanda	57	Gross Production Value (current thousand US$)	1620	Tea leaves	2019	2019	1000 US$	4723	E	Estimated value
QV	Value of Agricultural Production	646	Rwanda	57	Gross Production Value (current thousand US$)	1234	Tomatoes	2019	2019	1000 US$	56993	E	Estimated value
QV	Value of Agricultural Production	646	Rwanda	57	Gross Production Value (current thousand US$)	1970	Unmanufactured tobacco	2019	2019	1000 US$	2217	E	Estimated value
QV	Value of Agricultural Production	646	Rwanda	57	Gross Production Value (current thousand US$)	111	Wheat	2019	2019	1000 US$	8188	E	Estimated value
QV	Value of Agricultural Production	646	Rwanda	57	Gross Production Value (current thousand US$)	1540	Yams	2019	2019	1000 US$	11910	E	Estimated value
QV	Value of Agricultural Production	646	Rwanda	57	Gross Production Value (current thousand US$)	1311	Avocados	2020	2020	1000 US$	1947	E	Estimated value
QV	Value of Agricultural Production	646	Rwanda	57	Gross Production Value (current thousand US$)	1312	Bananas	2020	2020	1000 US$	637390	E	Estimated value
QV	Value of Agricultural Production	646	Rwanda	57	Gross Production Value (current thousand US$)	1701	Beans, dry	2020	2020	1000 US$	297453	E	Estimated value
QV	Value of Agricultural Production	646	Rwanda	57	Gross Production Value (current thousand US$)	1212	Cabbages	2020	2020	1000 US$	10869	E	Estimated value
QV	Value of Agricultural Production	646	Rwanda	57	Gross Production Value (current thousand US$)	1251	Carrots and turnips	2020	2020	1000 US$	19680	E	Estimated value
QV	Value of Agricultural Production	646	Rwanda	57	Gross Production Value (current thousand US$)	1520.01	Cassava, fresh	2020	2020	1000 US$	306330	E	Estimated value
QV	Value of Agricultural Production	646	Rwanda	57	Gross Production Value (current thousand US$)	1231	Chillies and peppers, green (Capsicum spp. and Pimenta spp.)	2020	2020	1000 US$	2621	E	Estimated value
QV	Value of Agricultural Production	646	Rwanda	57	Gross Production Value (current thousand US$)	1610	Coffee, green	2020	2020	1000 US$	5021	E	Estimated value
QV	Value of Agricultural Production	646	Rwanda	57	Gross Production Value (current thousand US$)	1233	Eggplants (aubergines)	2020	2020	1000 US$	28654	E	Estimated value
QV	Value of Agricultural Production	646	Rwanda	57	Gross Production Value (current thousand US$)	142	Groundnuts, excluding shelled	2020	2020	1000 US$	24389	E	Estimated value
QV	Value of Agricultural Production	646	Rwanda	57	Gross Production Value (current thousand US$)	1322	Lemons and limes	2020	2020	1000 US$	8020	E	Estimated value
QV	Value of Agricultural Production	646	Rwanda	57	Gross Production Value (current thousand US$)	112	Maize (corn)	2020	2020	1000 US$	160501	E	Estimated value
QV	Value of Agricultural Production	646	Rwanda	57	Gross Production Value (current thousand US$)	1316	Mangoes, guavas and mangosteens	2020	2020	1000 US$	1798	E	Estimated value
QV	Value of Agricultural Production	646	Rwanda	57	Gross Production Value (current thousand US$)	1253.02	Onions and shallots, dry (excluding dehydrated)	2020	2020	1000 US$	25177	E	Estimated value
QV	Value of Agricultural Production	646	Rwanda	57	Gross Production Value (current thousand US$)	1323	Oranges	2020	2020	1000 US$	2931	E	Estimated value
QV	Value of Agricultural Production	646	Rwanda	57	Gross Production Value (current thousand US$)	1241.9	Other beans, green	2020	2020	1000 US$	6154	E	Estimated value
QV	Value of Agricultural Production	646	Rwanda	57	Gross Production Value (current thousand US$)	1359.9	Other fruits, n.e.c.	2020	2020	1000 US$	18061	E	Estimated value
QV	Value of Agricultural Production	646	Rwanda	57	Gross Production Value (current thousand US$)	1699	Other stimulant, spice and aromatic crops, n.e.c.	2020	2020	1000 US$	21	E	Estimated value
QV	Value of Agricultural Production	646	Rwanda	57	Gross Production Value (current thousand US$)	1317	Papayas	2020	2020	1000 US$	865	E	Estimated value
QV	Value of Agricultural Production	646	Rwanda	57	Gross Production Value (current thousand US$)	1705	Peas, dry	2020	2020	1000 US$	22656	E	Estimated value
QV	Value of Agricultural Production	646	Rwanda	57	Gross Production Value (current thousand US$)	1318	Pineapples	2020	2020	1000 US$	4727	E	Estimated value
QV	Value of Agricultural Production	646	Rwanda	57	Gross Production Value (current thousand US$)	1313	Plantains and cooking bananas	2020	2020	1000 US$	229961	E	Estimated value
QV	Value of Agricultural Production	646	Rwanda	57	Gross Production Value (current thousand US$)	1510	Potatoes	2020	2020	1000 US$	283334	E	Estimated value
QV	Value of Agricultural Production	646	Rwanda	57	Gross Production Value (current thousand US$)	1235	Pumpkins, squash and gourds	2020	2020	1000 US$	55234	E	Estimated value
QV	Value of Agricultural Production	646	Rwanda	57	Gross Production Value (current thousand US$)	1930.02	Pyrethrum, dried flowers	2020	2020	1000 US$	179	E	Estimated value
QV	Value of Agricultural Production	646	Rwanda	57	Gross Production Value (current thousand US$)	113	Rice	2020	2020	1000 US$	101169	E	Estimated value
QV	Value of Agricultural Production	646	Rwanda	57	Gross Production Value (current thousand US$)	114	Sorghum	2020	2020	1000 US$	85603	E	Estimated value
QV	Value of Agricultural Production	646	Rwanda	57	Gross Production Value (current thousand US$)	141	Soya beans	2020	2020	1000 US$	14885	E	Estimated value
QV	Value of Agricultural Production	646	Rwanda	57	Gross Production Value (current thousand US$)	1802	Sugar cane	2020	2020	1000 US$	31869	E	Estimated value
QV	Value of Agricultural Production	646	Rwanda	57	Gross Production Value (current thousand US$)	1530	Sweet potatoes	2020	2020	1000 US$	256384	E	Estimated value
QV	Value of Agricultural Production	646	Rwanda	57	Gross Production Value (current thousand US$)	1550	Taro	2020	2020	1000 US$	84340	E	Estimated value
QV	Value of Agricultural Production	646	Rwanda	57	Gross Production Value (current thousand US$)	1620	Tea leaves	2020	2020	1000 US$	5340	E	Estimated value
QV	Value of Agricultural Production	646	Rwanda	57	Gross Production Value (current thousand US$)	1234	Tomatoes	2020	2020	1000 US$	53574	E	Estimated value
QV	Value of Agricultural Production	646	Rwanda	57	Gross Production Value (current thousand US$)	1970	Unmanufactured tobacco	2020	2020	1000 US$	2242	E	Estimated value
QV	Value of Agricultural Production	646	Rwanda	57	Gross Production Value (current thousand US$)	111	Wheat	2020	2020	1000 US$	7530	E	Estimated value
QV	Value of Agricultural Production	646	Rwanda	57	Gross Production Value (current thousand US$)	1540	Yams	2020	2020	1000 US$	11554	E	Estimated value

## Sheet: Rwanda_cleaned crop data and ca
Cleaned dataset used for economic evaluation of crops grown in Rwanda based on data from FAOstat.org. The calculated total economic value in USD (EV.USD), economic value of insect pollinators in USD (IPEV.usd) and price in USD (Value.usd/ton) are also displayed.
FAO_Crop	Country	Year	Area.harvested_ha	FAO_production.value_USD	Production.tons	Yield_hg.ha	Imputed value	Species	Crop_type	Insect_dependency	GroupDi	Mean_Di	References_Di		EV.USD	IPEV.USD	Value.USD/ton
Avocados	Rwanda	2014	650	2443000	7600	116923	No	Persea americana	Fruits	Great	Direct	0.65	in Klein et al., 2007		2443000	1587950	321.447
Bananas	Rwanda	2014	409960	709799000	1039020	25344	No	Musa spp.	Fruits	Increased breeding	Indirect	NA	in Klein et al., 2007		709799000	NA	683.143
Beans, dry	Rwanda	2014	465865	239175000	415259	8914	No	Phaseolus vulgaris	Pulses	Little	Direct	0.05	in Klein et al., 2007		239175000	11958750	575.966
Cabbages	Rwanda	2014	5595	11351000	71135.1	127145	No	Brassica oleracea var. capitata	Vegetables	Increased seed production	Indirect	NA	in Klein et al., 2007		11351000	NA	159.57
Carrots and turnips	Rwanda	2014	1682	6135000	14915.8	88672	No	Daucus carota and Brassica rapa	Vegetables	Increased seed production	Indirect	NA	in Klein et al., 2007		6135000	NA	411.309
Cassava, fresh	Rwanda	2014	68852	303271000	900227	130748	No	Manihot esculenta	Tubers/roots	Increased breeding	Indirect	NA	in Klein et al., 2007		303271000	NA	336.883
Chillies and peppers, green	Rwanda	2014	323	3070000	4443.36	137584	Yes	Capsicum annuum Group	Spices/herbs	Modest	Direct	0.25	in Chaudhary and Chand, 2017		3070000	767500	690.919
Coffee, green	Rwanda	2014	55030	21456000	16379	2976	No	Coffea spp.	Stimulants	Modest	Direct	0.25	in Klein et al., 2007		21456000	5364000	1309.97
Eggplants (aubergines)	Rwanda	2014	6699	19572000	51153.5	76357	No	Solanum melongena	Vegetables	Modest	Direct	0.25	in Klein et al., 2007		19572000	4893000	382.613
Groundnuts	Rwanda	2014	27513	15576000	10181	3700	No	Arachis hypogaea	Nuts/oilseeds	Little	Direct	0.05	in Klein et al., 2007		15576000	778800	1529.91
Lemons and limes	Rwanda	2014	1497	5921000	7073.43	47251	No	Citrus limon and C. aurantiifolia	Fruits	Little	Direct	0.05	in Klein et al., 2007		5921000	296050	837.076
Maize (corn)	Rwanda	2014	233150	210854000	583096	25009	No	Zea mays	Cereals	None	None	0	in Klein et al., 2007		210854000	0	361.611
Mangoes, guavas, mangosteens	Rwanda	2014	3879	13207000	12905.7	33274	No	Mangifera indica, Psidium guajava, Garcinia mangostana	Fruits	Great	Direct	0.65	in Klein et al., 2007		13207000	8584550	1023.34
Onions, shallots_dry	Rwanda	2014	2408	9556000	14463	60052	No	Allium cepa var. aggregatum	Vegetables	Increased seed production	Indirect	NA	in Klein et al., 2007		9556000	NA	660.721
Oranges	Rwanda	2014	2060	3369000	3758.21	18242	No	Citrus x sinensis	Fruits	Little	Direct	0.05	in Klein et al., 2007		3369000	168450	896.437
Beans, green	Rwanda	2014	912	5628000	6832.11	74909	Yes	Vigna sp., V.unguiculata, V.subterranean, Phaseolus sp.	Pulses	Little	Direct	0.05	in Klein et al., 2007		5628000	281400	823.757
Papayas	Rwanda	2014	229	2936000	4457.62	194330	No	Carica papaya	Fruits	Little	Direct	0.05	in Klein et al., 2007		2936000	146800	658.647
Peas, dry	Rwanda	2014	37082	32367000	20276	5468	No	Pisum sativum	Pulses	None	None	0	in Klein et al., 2007		32367000	0	1596.32
Pineapples	Rwanda	2014	2000	7398000	19538.3	97691	No	Ananas comosus	Fruits	Increased breeding	Indirect	NA	in Klein et al., 2007		7398000	NA	378.641
Plantains, cooking bananas	Rwanda	2014	222961	161921000	765629	34339	No	Musa spp.	Fruits	Increased breeding	Indirect	NA	in Klein et al., 2007		161921000	NA	211.488
Potatoes	Rwanda	2014	68208	186299000	719006	105414	No	Solanum tuberosum	Tubers/roots	Increased breeding	Indirect	NA	in Klein et al., 2007		186299000	NA	259.106
Pumpkins, squash, gourds	Rwanda	2014	48267	112413000	248285	51440	No	Cucurbita spp. and Lagenaria siceraria	Vegetables	Essential	Direct	0.95	in Klein et al., 2007		112413000	106792350	452.758
Rice	Rwanda	2014	23770	66182000	72723	30594	No	Oryza sativa	Cereals	None	None	0	in Klein et al., 2007		66182000	0	910.056
Sorghum	Rwanda	2014	137227	63465000	140578	10244	No	Sorghum bicolor	Cereals	None	None	0	in Klein et al., 2007		63465000	0	451.458
Soya beans	Rwanda	2014	37728	13133000	17901	4745	No	Glycine max	Nuts/oilseeds	Modest	Direct	0.25	in Klein et al., 2007		13133000	3283250	733.646
Sugar cane	Rwanda	2014	6168	3431000	101080	163866	No	Saccharum officinarum	Sugar_crops	None	None	0	in Klein et al., 2007		3431000	0	33.9434
Sweet potatoes	Rwanda	2014	140977	204691000	940786	66733	No	Ipomoea batatas	Tubers/roots	Increased breeding	Indirect	NA	in Klein et al., 2007		204691000	NA	217.574
Taro	Rwanda	2014	24924	22167000	66879	26833	No	Colocasia esculenta	Tubers/roots	Increased seed production	Indirect	NA	in Klein et al., 2007		22167000	NA	331.449
Tea leaves	Rwanda	2014	17220	4409000	108000	62718	No	Camellia sinensis	Stimulants	None	None	0	in Klein et al., 2007		4409000	0	40.8241
Tomatoes	Rwanda	2014	8545	63599000	117415	137406	No	Solanum lycopersicum	Vegetables	Great	Direct	0.65	in Giannini et al., 2015, in Chaudhary and Chand, 2017		63599000	41339350	541.662
Wheat	Rwanda	2014	4204	5472000	7886	18759	No	Triticum aestivum	Cereals	None	None	0	in Klein et al., 2007		5472000	0	693.888
Yams	Rwanda	2014	6140	20727000	54718	89117	No	Dioscorea alata	Tubers/roots	Increased breeding	Indirect	NA	in Klein et al., 2007		20727000	NA	378.797
Avocados	Rwanda	2015	680	3142000	9200	135294	No	Persea americana	Fruits	Great	Direct	0.65	in Klein et al., 2007		3142000	2042300	341.522
Bananas	Rwanda	2015	403274	779373000	1097304	27210	No	Musa spp.	Fruits	Increased breeding	Indirect	NA	in Klein et al., 2007		779373000	NA	710.262
Beans, dry	Rwanda	2015	503546	237079000	434077	8620	No	Phaseolus vulgaris	Pulses	Little	Direct	0.05	in Klein et al., 2007		237079000	11853950	546.168
Cabbages	Rwanda	2015	4335	10127000	55590.1	128232	No	Brassica oleracea var. capitata	Vegetables	Increased seed production	Indirect	NA	in Klein et al., 2007		10127000	NA	182.173
Carrots and turnips	Rwanda	2015	1595	6347000	14208.1	89098	No	Daucus carota and Brassica rapa	Vegetables	Increased seed production	Indirect	NA	in Klein et al., 2007		6347000	NA	446.716
Cassava, fresh	Rwanda	2015	82915	284709000	924651	111517	No	Manihot esculenta	Tubers/roots	Increased breeding	Indirect	NA	in Klein et al., 2007		284709000	NA	307.91
Chillies and peppers, green	Rwanda	2015	366	3070000	4414.35	120606	Yes	Capsicum annuum Group	Spices/herbs	Modest	Direct	0.25	in Chaudhary and Chand, 2017		3070000	767500	695.459
Coffee, green	Rwanda	2015	35500	6050000	21808	6143	No	Coffea spp.	Stimulants	Modest	Direct	0.25	in Klein et al., 2007		6050000	1512500	277.421
Eggplants (aubergines)	Rwanda	2015	6194	14298000	37866.6	61136	No	Solanum melongena	Vegetables	Modest	Direct	0.25	in Klein et al., 2007		14298000	3574500	377.589
Groundnuts	Rwanda	2015	26712	15621000	11148	4173	No	Arachis hypogaea	Nuts/oilseeds	Little	Direct	0.05	in Klein et al., 2007		15621000	781050	1401.24
Lemons and limes	Rwanda	2015	1490	5610000	7230.94	48544	No	Citrus limon and C. aurantiifolia	Fruits	Little	Direct	0.05	in Klein et al., 2007		5610000	280500	775.833
Maize (corn)	Rwanda	2015	241713	119581000	370140	15313	No	Zea mays	Cereals	None	None	0	in Klein et al., 2007		119581000	0	323.07
Mangoes, guavas, mangosteens	Rwanda	2015	3597	10994000	12142.1	33755	No	Mangifera indica, Psidium guajava, Garcinia mangostana	Fruits	Great	Direct	0.65	in Klein et al., 2007		10994000	7146100	905.448
Onions, shallots_dry	Rwanda	2015	2649	11387000	15449.5	58316	No	Allium cepa var. aggregatum	Vegetables	Increased seed production	Indirect	NA	in Klein et al., 2007		11387000	NA	737.048
Oranges	Rwanda	2015	1995	3159000	3721.94	18656	No	Citrus x sinensis	Fruits	Little	Direct	0.05	in Klein et al., 2007		3159000	157950	848.751
Beans, green	Rwanda	2015	974	5628000	7783.75	79911	Yes	Vigna sp., V.unguiculata, V.subterranean, Phaseolus sp.	Pulses	Little	Direct	0.05	in Klein et al., 2007		5628000	281400	723.045
Papayas	Rwanda	2015	210	2407000	3725.37	177436	No	Carica papaya	Fruits	Little	Direct	0.05	in Klein et al., 2007		2407000	120350	646.11
Peas, dry	Rwanda	2015	31853	26642000	16959	5324	No	Pisum sativum	Pulses	None	None	0	in Klein et al., 2007		26642000	0	1570.97
Pineapples	Rwanda	2015	2170	6273000	16596.2	76482	No	Ananas comosus	Fruits	Increased breeding	Indirect	NA	in Klein et al., 2007		6273000	NA	377.979
Plantains, cooking bananas	Rwanda	2015	228432	176050000	765538	33513	No	Musa spp.	Fruits	Increased breeding	Indirect	NA	in Klein et al., 2007		176050000	NA	229.969
Potatoes	Rwanda	2015	78214	193811000	742626	94948	No	Solanum tuberosum	Tubers/roots	Increased breeding	Indirect	NA	in Klein et al., 2007		193811000	NA	260.981
Pumpkins, squash, gourds	Rwanda	2015	48875	111592000	251330	51423	No	Cucurbita spp. and Lagenaria siceraria	Vegetables	Essential	Direct	0.95	in Klein et al., 2007		111592000	106012400	444.006
Rice	Rwanda	2015	30204	86871000	97435	32259	No	Oryza sativa	Cereals	None	None	0	in Klein et al., 2007		86871000	0	891.579
Sorghum	Rwanda	2015	137696	64683000	133295	9680	No	Sorghum bicolor	Cereals	None	None	0	in Klein et al., 2007		64683000	0	485.262
Soya beans	Rwanda	2015	46010	14369000	21739	4725	No	Glycine max	Nuts/oilseeds	Modest	Direct	0.25	in Klein et al., 2007		14369000	3592250	660.978
Sugar cane	Rwanda	2015	6604	3171000	102578	155321	No	Saccharum officinarum	Sugar_crops	None	None	0	in Klein et al., 2007		3171000	0	30.9129
Sweet potatoes	Rwanda	2015	139706	186699000	931027	66642	No	Ipomoea batatas	Tubers/roots	Increased breeding	Indirect	NA	in Klein et al., 2007		186699000	NA	200.53
Taro	Rwanda	2015	29042	25271000	82237	28317	No	Colocasia esculenta	Tubers/roots	Increased seed production	Indirect	NA	in Klein et al., 2007		25271000	NA	307.295
Tea leaves	Rwanda	2015	17188	4532000	110000	64000	No	Camellia sinensis	Stimulants	None	None	0	in Klein et al., 2007		4532000	0	41.2
Tomatoes	Rwanda	2015	9081	65753000	118570	130570	No	Solanum lycopersicum	Vegetables	Great	Direct	0.65	in Giannini et al., 2015, in Chaudhary and Chand, 2017		65753000	42739450	554.548
Wheat	Rwanda	2015	4419	5123000	7995	18094	No	Triticum aestivum	Cereals	None	None	0	in Klein et al., 2007		5123000	0	640.775
Yams	Rwanda	2015	7261	23207000	67285	92666	No	Dioscorea alata	Tubers/roots	Increased breeding	Indirect	NA	in Klein et al., 2007		23207000	NA	344.906
Avocados	Rwanda	2016	634	2537000	9295.82	146675	No	Persea americana	Fruits	Great	Direct	0.65	in Klein et al., 2007		2537000	1649050	272.918
Bananas	Rwanda	2016	403275	738065000	1127643	27962	No	Musa spp.	Fruits	Increased breeding	Indirect	NA	in Klein et al., 2007		738065000	NA	654.52
Beans, dry	Rwanda	2016	513137	245084000	437673	8529	No	Phaseolus vulgaris	Pulses	Little	Direct	0.05	in Klein et al., 2007		245084000	12254200	559.971
Cabbages	Rwanda	2016	3882	8406000	41136.7	105963	No	Brassica oleracea var. capitata	Vegetables	Increased seed production	Indirect	NA	in Klein et al., 2007		8406000	NA	204.343
Carrots and turnips	Rwanda	2016	1386	4924000	10939	78940	No	Daucus carota and Brassica rapa	Vegetables	Increased seed production	Indirect	NA	in Klein et al., 2007		4924000	NA	450.13
Cassava, fresh	Rwanda	2016	91887	250458000	930220	101236	No	Manihot esculenta	Tubers/roots	Increased breeding	Indirect	NA	in Klein et al., 2007		250458000	NA	269.246
Chillies and peppers, green	Rwanda	2016	447	3120000	4460	99825	Yes	Capsicum annuum Group	Spices/herbs	Modest	Direct	0.25	in Chaudhary and Chand, 2017		3120000	780000	699.552
Coffee, green	Rwanda	2016	29964	6470000	24689.4	8240	No	Coffea spp.	Stimulants	Modest	Direct	0.25	in Klein et al., 2007		6470000	1617500	262.056
Eggplants (aubergines)	Rwanda	2016	6121	8735000	22743.1	37155	No	Solanum melongena	Vegetables	Modest	Direct	0.25	in Klein et al., 2007		8735000	2183750	384.073
Groundnuts	Rwanda	2016	26065	14518000	11259.4	4320	No	Arachis hypogaea	Nuts/oilseeds	Little	Direct	0.05	in Klein et al., 2007		14518000	725900	1289.42
Lemons and limes	Rwanda	2016	1460	5449000	6764.65	46347	No	Citrus limon and C. aurantiifolia	Fruits	Little	Direct	0.05	in Klein et al., 2007		5449000	272450	805.511
Maize (corn)	Rwanda	2016	237658	136367000	374267	15748	No	Zea mays	Cereals	None	None	0	in Klein et al., 2007		136367000	0	364.358
Mangoes, guavas, mangosteens	Rwanda	2016	7290	8225000	10924.4	14985	No	Mangifera indica, Psidium guajava, Garcinia mangostana	Fruits	Great	Direct	0.65	in Klein et al., 2007		8225000	5346250	752.902
Onions, shallots_dry	Rwanda	2016	2877	10682000	14522.2	50468	No	Allium cepa var. aggregatum	Vegetables	Increased seed production	Indirect	NA	in Klein et al., 2007		10682000	NA	735.563
Oranges	Rwanda	2016	1852	2444000	3487.13	18834	No	Citrus x sinensis	Fruits	Little	Direct	0.05	in Klein et al., 2007		2444000	122200	700.863
Beans, green	Rwanda	2016	942	6041000	7059.75	74958	Yes	Vigna sp., V.unguiculata, V.subterranean, Phaseolus sp.	Pulses	Little	Direct	0.05	in Klein et al., 2007		6041000	302050	855.696
Papayas	Rwanda	2016	172	1353000	2920	169500	No	Carica papaya	Fruits	Little	Direct	0.05	in Klein et al., 2007		1353000	67650	463.356
Peas, dry	Rwanda	2016	26147	25134000	16814.1	6430	No	Pisum sativum	Pulses	None	None	0	in Klein et al., 2007		25134000	0	1494.82
Pineapples	Rwanda	2016	3027	3146000	11166.6	36896	No	Ananas comosus	Fruits	Increased breeding	Indirect	NA	in Klein et al., 2007		3146000	NA	281.733
Plantains, cooking bananas	Rwanda	2016	229490	178841000	771082	33600	No	Musa spp.	Fruits	Increased breeding	Indirect	NA	in Klein et al., 2007		178841000	NA	231.935
Potatoes	Rwanda	2016	106236	238047000	751284	70718	No	Solanum tuberosum	Tubers/roots	Increased breeding	Indirect	NA	in Klein et al., 2007		238047000	NA	316.854
Pumpkins, squash, gourds	Rwanda	2016	49519	78789000	254539	51402	No	Cucurbita spp. and Lagenaria siceraria	Vegetables	Essential	Direct	0.95	in Klein et al., 2007		78789000	74849550	309.536
Rice	Rwanda	2016	33430	94069000	110544	33067	No	Oryza sativa	Cereals	None	None	0	in Klein et al., 2007		94069000	0	850.961
Sorghum	Rwanda	2016	165812	64337000	163832	9881	No	Sorghum bicolor	Cereals	None	None	0	in Klein et al., 2007		64337000	0	392.7
Soya beans	Rwanda	2016	46446	12016000	21941.8	4724	No	Glycine max	Nuts/oilseeds	Modest	Direct	0.25	in Klein et al., 2007		12016000	3004000	547.63
Sugar cane	Rwanda	2016	11030	10812000	93823.4	85063	No	Saccharum officinarum	Sugar_crops	None	None	0	in Klein et al., 2007		10812000	0	115.238
Sweet potatoes	Rwanda	2016	135575	207060000	919123	67795	No	Ipomoea batatas	Tubers/roots	Increased breeding	Indirect	NA	in Klein et al., 2007		207060000	NA	225.28
Taro	Rwanda	2016	40144	76099000	166189	41398	No	Colocasia esculenta	Tubers/roots	Increased seed production	Indirect	NA	in Klein et al., 2007		76099000	NA	457.906
Tea leaves	Rwanda	2016	17221	4343000	111000	64456	No	Camellia sinensis	Stimulants	None	None	0	in Klein et al., 2007		4343000	0	39.1261
Tomatoes	Rwanda	2016	10439	58319000	118774	113782	No	Solanum lycopersicum	Vegetables	Great	Direct	0.65	in Giannini et al., 2015, in Chaudhary and Chand, 2017		58319000	37907350	491.007
Wheat	Rwanda	2016	5817	6324000	9923	17060	No	Triticum aestivum	Cereals	None	None	0	in Klein et al., 2007		6324000	0	637.307
Yams	Rwanda	2016	6173	20705000	57876	93750	No	Dioscorea alata	Tubers/roots	Increased breeding	Indirect	NA	in Klein et al., 2007		20705000	NA	357.748
Avocados	Rwanda	2017	950	2045000	6912.43	72762	No	Persea americana	Fruits	Great	Direct	0.65	in Klein et al., 2007		2045000	1329250	295.844
Bananas	Rwanda	2017	237849	1095038000	1739007	73114	No	Musa spp.	Fruits	Increased breeding	Indirect	NA	in Klein et al., 2007		1095038000	NA	629.692
Beans, dry	Rwanda	2017	549441	250224000	455822	8296	No	Phaseolus vulgaris	Pulses	Little	Direct	0.05	in Klein et al., 2007		250224000	12511200	548.951
Cabbages	Rwanda	2017	7436	16155000	94924	127655	No	Brassica oleracea var. capitata	Vegetables	Increased seed production	Indirect	NA	in Klein et al., 2007		16155000	NA	170.189
Carrots and turnips	Rwanda	2017	2355	5810000	13714.8	58242	No	Daucus carota and Brassica rapa	Vegetables	Increased seed production	Indirect	NA	in Klein et al., 2007		5810000	NA	423.631
Cassava, fresh	Rwanda	2017	120000	350779000	1.04199e+06	86832	No	Manihot esculenta	Tubers/roots	Increased breeding	Indirect	NA	in Klein et al., 2007		350779000	NA	336.645
Chillies and peppers, green	Rwanda	2017	698	4442000	4412.83	63221	Yes	Capsicum annuum Group	Spices/herbs	Modest	Direct	0.25	in Chaudhary and Chand, 2017		4442000	1110500	1006.61
Coffee, green	Rwanda	2017	29558	8407000	31717.5	10731	No	Coffea spp.	Stimulants	Modest	Direct	0.25	in Klein et al., 2007		8407000	2101750	265.059
Eggplants (aubergines)	Rwanda	2017	6214	6848000	51031.8	82121	No	Solanum melongena	Vegetables	Modest	Direct	0.25	in Klein et al., 2007		6848000	1712000	134.191
Groundnuts	Rwanda	2017	45512	26433000	20703.5	4549	No	Arachis hypogaea	Nuts/oilseeds	Little	Direct	0.05	in Klein et al., 2007		26433000	1321650	1276.74
Lemons and limes	Rwanda	2017	1500	3782000	5000	33333	No	Citrus limon and C. aurantiifolia	Fruits	Little	Direct	0.05	in Klein et al., 2007		3782000	189100	756.4
Maize (corn)	Rwanda	2017	297447	149946000	358417	12050	No	Zea mays	Cereals	None	None	0	in Klein et al., 2007		149946000	0	418.356
Mangoes, guavas, mangosteens	Rwanda	2017	1209	6732000	10618.9	87826	No	Mangifera indica, Psidium guajava, Garcinia mangostana	Fruits	Great	Direct	0.65	in Klein et al., 2007		6732000	4375800	633.966
Onions, shallots_dry	Rwanda	2017	2855	8844000	12478.8	43704	No	Allium cepa var. aggregatum	Vegetables	Increased seed production	Indirect	NA	in Klein et al., 2007		8844000	NA	708.724
Oranges	Rwanda	2017	1500	1803000	2800	18667	No	Citrus x sinensis	Fruits	Little	Direct	0.05	in Klein et al., 2007		1803000	90150	643.929
Beans, green	Rwanda	2017	950	5301000	7254.16	76379	Yes	Vigna sp., V.unguiculata, V.subterranean, Phaseolus sp.	Pulses	Little	Direct	0.05	in Klein et al., 2007		5301000	265050	730.753
Papayas	Rwanda	2017	503	803000	1662	33042	No	Carica papaya	Fruits	Little	Direct	0.05	in Klein et al., 2007		803000	40150	483.153
Peas, dry	Rwanda	2017	19809	15294000	12419.2	6269	No	Pisum sativum	Pulses	None	None	0	in Klein et al., 2007		15294000	0	1231.48
Pineapples	Rwanda	2017	2382	5460000	19236	80756	No	Ananas comosus	Fruits	Increased breeding	Indirect	NA	in Klein et al., 2007		5460000	NA	283.843
Plantains, cooking bananas	Rwanda	2017	96571	177275000	731349	75732	No	Musa spp.	Fruits	Increased breeding	Indirect	NA	in Klein et al., 2007		177275000	NA	242.395
Potatoes	Rwanda	2017	93991	228920000	846184	90028	No	Solanum tuberosum	Tubers/roots	Increased breeding	Indirect	NA	in Klein et al., 2007		228920000	NA	270.532
Pumpkins, squash, gourds	Rwanda	2017	50154	77998000	257737	51389	No	Cucurbita spp. and Lagenaria siceraria	Vegetables	Essential	Direct	0.95	in Klein et al., 2007		77998000	74098100	302.626
Rice	Rwanda	2017	31583	95559000	108958	34499	No	Oryza sativa	Cereals	None	None	0	in Klein et al., 2007		95559000	0	877.025
Sorghum	Rwanda	2017	143490	80900000	151447	10555	No	Sorghum bicolor	Cereals	None	None	0	in Klein et al., 2007		80900000	0	534.18
Soya beans	Rwanda	2017	53361	13782000	23933.9	4485	No	Glycine max	Nuts/oilseeds	Modest	Direct	0.25	in Klein et al., 2007		13782000	3445500	575.836
Sugar cane	Rwanda	2017	7905	35405000	99160.7	125437	No	Saccharum officinarum	Sugar_crops	None	None	0	in Klein et al., 2007		35405000	0	357.047
Sweet potatoes	Rwanda	2017	184609	287476000	1.07897e+06	58446	No	Ipomoea batatas	Tubers/roots	Increased breeding	Indirect	NA	in Klein et al., 2007		287476000	NA	266.435
Taro	Rwanda	2017	55463	117436000	215015	38767	No	Colocasia esculenta	Tubers/roots	Increased seed production	Indirect	NA	in Klein et al., 2007		117436000	NA	546.175
Tea leaves	Rwanda	2017	18509	4780000	121000	65373	No	Camellia sinensis	Stimulants	None	None	0	in Klein et al., 2007		4780000	0	39.5041
Tomatoes	Rwanda	2017	11329	49226000	97426	85997	No	Solanum lycopersicum	Vegetables	Great	Direct	0.65	in Giannini et al., 2015, in Chaudhary and Chand, 2017		49226000	31996900	505.266
Wheat	Rwanda	2017	10758	6902000	10926.3	10157	No	Triticum aestivum	Cereals	None	None	0	in Klein et al., 2007		6902000	0	631.689
Yams	Rwanda	2017	6000	15915000	50000	83333	No	Dioscorea alata	Tubers/roots	Increased breeding	Indirect	NA	in Klein et al., 2007		15915000	NA	318.3
Avocados	Rwanda	2018	152	2471000	8597.46	566846	No	Persea americana	Fruits	Great	Direct	0.65	in Klein et al., 2007		2471000	1606150	287.41
Bananas	Rwanda	2018	142244	621364000	1010000	71005	No	Musa spp.	Fruits	Increased breeding	Indirect	NA	in Klein et al., 2007		621364000	NA	615.212
Beans, dry	Rwanda	2018	557209	218668000	485756	8718	No	Phaseolus vulgaris	Pulses	Little	Direct	0.05	in Klein et al., 2007		218668000	10933400	450.161
Cabbages	Rwanda	2018	5149	16629000	94994.5	184498	No	Brassica oleracea var. capitata	Vegetables	Increased seed production	Indirect	NA	in Klein et al., 2007		16629000	NA	175.052
Carrots and turnips	Rwanda	2018	1911	6626000	15975.6	83607	No	Daucus carota and Brassica rapa	Vegetables	Increased seed production	Indirect	NA	in Klein et al., 2007		6626000	NA	414.756
Cassava, fresh	Rwanda	2018	194717	314571000	1.1272e+06	57889	No	Manihot esculenta	Tubers/roots	Increased breeding	Indirect	NA	in Klein et al., 2007		314571000	NA	279.073
Chillies and peppers, green	Rwanda	2018	817	924000	1375.98	16844	Yes	Capsicum annuum Group	Spices/herbs	Modest	Direct	0.25	in Chaudhary and Chand, 2017		924000	231000	671.521
Coffee, green	Rwanda	2018	23412	9120000	38643.3	16506	No	Coffea spp.	Stimulants	Modest	Direct	0.25	in Klein et al., 2007		9120000	2280000	236.004
Eggplants (aubergines)	Rwanda	2018	6933	28792000	79533.5	114720	No	Solanum melongena	Vegetables	Modest	Direct	0.25	in Klein et al., 2007		28792000	7198000	362.011
Groundnuts	Rwanda	2018	41457	25655000	22279.5	5374	No	Arachis hypogaea	Nuts/oilseeds	Little	Direct	0.05	in Klein et al., 2007		25655000	1282750	1151.51
Lemons and limes	Rwanda	2018	1331	3525000	5491.43	41266	No	Citrus limon and C. aurantiifolia	Fruits	Little	Direct	0.05	in Klein et al., 2007		3525000	176250	641.909
Maize (corn)	Rwanda	2018	296330	112263000	424204	14315	No	Zea mays	Cereals	None	None	0	in Klein et al., 2007		112263000	0	264.644
Mangoes, guavas, mangosteens	Rwanda	2018	301	6932000	10065	334902	No	Mangifera indica, Psidium guajava, Garcinia mangostana	Fruits	Great	Direct	0.65	in Klein et al., 2007		6932000	4505800	688.723
Onions, shallots_dry	Rwanda	2018	2302	11167000	14420.5	62648	No	Allium cepa var. aggregatum	Vegetables	Increased seed production	Indirect	NA	in Klein et al., 2007		11167000	NA	774.384
Oranges	Rwanda	2018	1393	1657000	2670.14	19163	No	Citrus x sinensis	Fruits	Little	Direct	0.05	in Klein et al., 2007		1657000	82850	620.567
Beans, green	Rwanda	2018	955	5628000	7365.89	77112	Yes	Vigna sp., V.unguiculata, V.subterranean, Phaseolus sp.	Pulses	Little	Direct	0.05	in Klein et al., 2007		5628000	281400	764.062
Papayas	Rwanda	2018	63	256000	623.19	99307	No	Carica papaya	Fruits	Little	Direct	0.05	in Klein et al., 2007		256000	12800	410.79
Peas, dry	Rwanda	2018	25962	13734000	14827.1	5711	No	Pisum sativum	Pulses	None	None	0	in Klein et al., 2007		13734000	0	926.278
Pineapples	Rwanda	2018	4382	4991000	17787.6	40591	No	Ananas comosus	Fruits	Increased breeding	Indirect	NA	in Klein et al., 2007		4991000	NA	280.589
Plantains, cooking bananas	Rwanda	2018	90175	165488000	759696	84247	No	Musa spp.	Fruits	Increased breeding	Indirect	NA	in Klein et al., 2007		165488000	NA	217.834
Potatoes	Rwanda	2018	119220	237344000	916062	76838	No	Solanum tuberosum	Tubers/roots	Increased breeding	Indirect	NA	in Klein et al., 2007		237344000	NA	259.092
Pumpkins, squash, gourds	Rwanda	2018	50585	65649000	262198	51833	No	Cucurbita spp. and Lagenaria siceraria	Vegetables	Essential	Direct	0.95	in Klein et al., 2007		65649000	62366550	250.379
Rice	Rwanda	2018	32780	98809000	113880	34741	No	Oryza sativa	Cereals	None	None	0	in Klein et al., 2007		98809000	0	867.655
Sorghum	Rwanda	2018	144137	64737000	154691	10732	No	Sorghum bicolor	Cereals	None	None	0	in Klein et al., 2007		64737000	0	418.492
Soya beans	Rwanda	2018	54793	12021000	22809.4	4163	No	Glycine max	Nuts/oilseeds	Modest	Direct	0.25	in Klein et al., 2007		12021000	3005250	527.019
Sugar cane	Rwanda	2018	7879	35803000	98520.8	125044	No	Saccharum officinarum	Sugar_crops	None	None	0	in Klein et al., 2007		35803000	0	363.405
Sweet potatoes	Rwanda	2018	173122	223824000	1.18673e+06	68549	No	Ipomoea batatas	Tubers/roots	Increased breeding	Indirect	NA	in Klein et al., 2007		223824000	NA	188.605
Taro	Rwanda	2018	30693	74168000	167984	54731	No	Colocasia esculenta	Tubers/roots	Increased seed production	Indirect	NA	in Klein et al., 2007		74168000	NA	441.518
Tea leaves	Rwanda	2018	20466	4742000	135000	65962	No	Camellia sinensis	Stimulants	None	None	0	in Klein et al., 2007		4742000	0	35.1259
Tomatoes	Rwanda	2018	7773	57972000	107703	138559	No	Solanum lycopersicum	Vegetables	Great	Direct	0.65	in Giannini et al., 2015, in Chaudhary and Chand, 2017		57972000	37681800	538.258
Wheat	Rwanda	2018	12225	6797000	13475.2	11022	No	Triticum aestivum	Cereals	None	None	0	in Klein et al., 2007		6797000	0	504.41
Yams	Rwanda	2018	5572	10831000	51253.2	91983	No	Dioscorea alata	Tubers/roots	Increased breeding	Indirect	NA	in Klein et al., 2007		10831000	NA	211.323
Avocados	Rwanda	2019	220	1911000	6600.51	299517	No	Persea americana	Fruits	Great	Direct	0.65	in Klein et al., 2007		1911000	1242150	289.523
Bananas	Rwanda	2019	157256	622017000	1850632	117683	No	Musa spp.	Fruits	Increased breeding	Indirect	NA	in Klein et al., 2007		622017000	NA	336.111
Beans, dry	Rwanda	2019	582670	257705000	484251	8311	No	Phaseolus vulgaris	Pulses	Little	Direct	0.05	in Klein et al., 2007		257705000	12885250	532.172
Cabbages	Rwanda	2019	3526	9966000	58480.1	165845	No	Brassica oleracea var. capitata	Vegetables	Increased seed production	Indirect	NA	in Klein et al., 2007		9966000	NA	170.417
Carrots and turnips	Rwanda	2019	2276	13175000	31703.5	139321	No	Daucus carota and Brassica rapa	Vegetables	Increased seed production	Indirect	NA	in Klein et al., 2007		13175000	NA	415.569
Cassava, fresh	Rwanda	2019	195135	266253000	1.18183e+06	60564	No	Manihot esculenta	Tubers/roots	Increased breeding	Indirect	NA	in Klein et al., 2007		266253000	NA	225.29
Chillies and peppers, green	Rwanda	2019	1621	4002000	6774.17	41802	Yes	Capsicum annuum Group	Spices/herbs	Modest	Direct	0.25	in Chaudhary and Chand, 2017		4002000	1000500	590.773
Coffee, green	Rwanda	2019	21793	8624000	29366	13475	No	Coffea spp.	Stimulants	Modest	Direct	0.25	in Klein et al., 2007		8624000	2156000	293.673
Eggplants (aubergines)	Rwanda	2019	7661	25375000	77498.6	101166	No	Solanum melongena	Vegetables	Modest	Direct	0.25	in Klein et al., 2007		25375000	6343750	327.425
Groundnuts	Rwanda	2019	43920	23021000	19561.3	4454	No	Arachis hypogaea	Nuts/oilseeds	Little	Direct	0.05	in Klein et al., 2007		23021000	1151050	1176.86
Lemons and limes	Rwanda	2019	1462	5248000	7434.02	50848	No	Citrus limon and C. aurantiifolia	Fruits	Little	Direct	0.05	in Klein et al., 2007		5248000	262400	705.944
Maize (corn)	Rwanda	2019	288298	154946000	421218	14610	No	Zea mays	Cereals	None	None	0	in Klein et al., 2007		154946000	0	367.852
Mangoes, guavas, mangosteens	Rwanda	2019	539	2457000	3748.45	69566	No	Mangifera indica, Psidium guajava, Garcinia mangostana	Fruits	Great	Direct	0.65	in Klein et al., 2007		2457000	1597050	655.471
Onions, shallots_dry	Rwanda	2019	3522	25964000	40741.9	115686	No	Allium cepa var. aggregatum	Vegetables	Increased seed production	Indirect	NA	in Klein et al., 2007		25964000	NA	637.28
Oranges	Rwanda	2019	1498	2684000	2918.4	19485	No	Citrus x sinensis	Fruits	Little	Direct	0.05	in Klein et al., 2007		2684000	134200	919.682
Beans, green	Rwanda	2019	949	5592000	7226.6	76155	Yes	Vigna sp., V.unguiculata, V.subterranean, Phaseolus sp.	Pulses	Little	Direct	0.05	in Klein et al., 2007		5592000	279600	773.808
Papayas	Rwanda	2019	171	906000	2211.35	129122	No	Carica papaya	Fruits	Little	Direct	0.05	in Klein et al., 2007		906000	45300	409.704
Peas, dry	Rwanda	2019	24772	19673000	15400.3	6217	No	Pisum sativum	Pulses	None	None	0	in Klein et al., 2007		19673000	0	1277.44
Pineapples	Rwanda	2019	5434	9869000	36371.7	66928	No	Ananas comosus	Fruits	Increased breeding	Indirect	NA	in Klein et al., 2007		9869000	NA	271.337
Plantains, cooking bananas	Rwanda	2019	86707	205151000	818515	94400	No	Musa spp.	Fruits	Increased breeding	Indirect	NA	in Klein et al., 2007		205151000	NA	250.638
Potatoes	Rwanda	2019	107590	251958000	973408	90474	No	Solanum tuberosum	Tubers/roots	Increased breeding	Indirect	NA	in Klein et al., 2007		251958000	NA	258.841
Pumpkins, squash, gourds	Rwanda	2019	50440	60488000	262858	52113	No	Cucurbita spp. and Lagenaria siceraria	Vegetables	Essential	Direct	0.95	in Klein et al., 2007		60488000	57463600	230.117
Rice	Rwanda	2019	32896	106471000	131577	39998	No	Oryza sativa	Cereals	None	None	0	in Klein et al., 2007		106471000	0	809.192
Sorghum	Rwanda	2019	161850	71914000	159626	9863	No	Sorghum bicolor	Cereals	None	None	0	in Klein et al., 2007		71914000	0	450.516
Soya beans	Rwanda	2019	46695	15766000	24525.6	5252	No	Glycine max	Nuts/oilseeds	Modest	Direct	0.25	in Klein et al., 2007		15766000	3941500	642.838
Sugar cane	Rwanda	2019	7869	32297000	97168.3	123488	No	Saccharum officinarum	Sugar_crops	None	None	0	in Klein et al., 2007		32297000	0	332.382
Sweet potatoes	Rwanda	2019	183889	219804000	1.24758e+06	67845	No	Ipomoea batatas	Tubers/roots	Increased breeding	Indirect	NA	in Klein et al., 2007		219804000	NA	176.184
Taro	Rwanda	2019	28163	73423000	171803	61002	No	Colocasia esculenta	Tubers/roots	Increased seed production	Indirect	NA	in Klein et al., 2007		73423000	NA	427.366
Tea leaves	Rwanda	2019	20851	4723000	134378	64446	No	Camellia sinensis	Stimulants	None	None	0	in Klein et al., 2007		4723000	0	35.1471
Tomatoes	Rwanda	2019	10731	56993000	105758	98551	No	Solanum lycopersicum	Vegetables	Great	Direct	0.65	in Giannini et al., 2015, in Chaudhary and Chand, 2017		56993000	37045450	538.901
Wheat	Rwanda	2019	13234	8188000	15686.3	11853	No	Triticum aestivum	Cereals	None	None	0	in Klein et al., 2007		8188000	0	521.985
Yams	Rwanda	2019	6078	11910000	61055.4	100445	No	Dioscorea alata	Tubers/roots	Increased breeding	Indirect	NA	in Klein et al., 2007		11910000	NA	195.069
Avocados	Rwanda	2020	293	1947000	6477.49	221004	No	Persea americana	Fruits	Great	Direct	0.65	in Klein et al., 2007		1947000	1265550	300.579
Bananas	Rwanda	2020	178983	637390000	2032073	113534	No	Musa spp.	Fruits	Increased breeding	Indirect	NA	in Klein et al., 2007		637390000	NA	313.665
Beans, dry	Rwanda	2020	647983	297453000	438736	6771	No	Phaseolus vulgaris	Pulses	Little	Direct	0.05	in Klein et al., 2007		297453000	14872650	677.978
Cabbages	Rwanda	2020	3729	10869000	61244.6	164236	No	Brassica oleracea var. capitata	Vegetables	Increased seed production	Indirect	NA	in Klein et al., 2007		10869000	NA	177.469
Carrots and turnips	Rwanda	2020	3563	19680000	47334.7	132855	No	Daucus carota and Brassica rapa	Vegetables	Increased seed production	Indirect	NA	in Klein et al., 2007		19680000	NA	415.763
Cassava, fresh	Rwanda	2020	192156	306330000	1.27958e+06	66591	No	Manihot esculenta	Tubers/roots	Increased breeding	Indirect	NA	in Klein et al., 2007		306330000	NA	239.399
Chillies and peppers, green	Rwanda	2020	1315	2621000	4595.48	34950	Yes	Capsicum annuum Group	Spices/herbs	Modest	Direct	0.25	in Chaudhary and Chand, 2017		2621000	655250	570.343
Coffee, green	Rwanda	2020	17208	5021000	20459	11889	No	Coffea spp.	Stimulants	Modest	Direct	0.25	in Klein et al., 2007		5021000	1255250	245.418
Eggplants (aubergines)	Rwanda	2020	7713	28654000	83186.3	107849	No	Solanum melongena	Vegetables	Modest	Direct	0.25	in Klein et al., 2007		28654000	7163500	344.456
Groundnuts	Rwanda	2020	35901	24389000	16303.7	4541	No	Arachis hypogaea	Nuts/oilseeds	Little	Direct	0.05	in Klein et al., 2007		24389000	1219450	1495.92
Lemons and limes	Rwanda	2020	1445	8020000	7068.92	48905	No	Citrus limon and C. aurantiifolia	Fruits	Little	Direct	0.05	in Klein et al., 2007		8020000	401000	1134.54
Maize (corn)	Rwanda	2020	294439	160501000	448633	15237	No	Zea mays	Cereals	None	None	0	in Klein et al., 2007		160501000	0	357.756
Mangoes, guavas, mangosteens	Rwanda	2020	175	1798000	2148.38	123056	No	Mangifera indica, Psidium guajava, Garcinia mangostana	Fruits	Great	Direct	0.65	in Klein et al., 2007		1798000	1168700	836.91
Onions, shallots_dry	Rwanda	2020	3629	25177000	34297.4	94502	No	Allium cepa var. aggregatum	Vegetables	Increased seed production	Indirect	NA	in Klein et al., 2007		25177000	NA	734.078
Oranges	Rwanda	2020	1353	2931000	2626.17	19405	No	Citrus x sinensis	Fruits	Little	Direct	0.05	in Klein et al., 2007		2931000	146550	1116.07
Beans, green	Rwanda	2020	951	6154000	7282.21	76550	Yes	Vigna sp., V.unguiculata, V.subterranean, Phaseolus sp.	Pulses	Little	Direct	0.05	in Klein et al., 2007		6154000	307700	845.073
Papayas	Rwanda	2020	107	865000	2277.92	212328	No	Carica papaya	Fruits	Little	Direct	0.05	in Klein et al., 2007		865000	43250	379.732
Peas, dry	Rwanda	2020	17261	22656000	13953.2	8084	No	Pisum sativum	Pulses	None	None	0	in Klein et al., 2007		22656000	0	1623.71
Pineapples	Rwanda	2020	3579	4727000	17828.7	49821	No	Ananas comosus	Fruits	Increased breeding	Indirect	NA	in Klein et al., 2007		4727000	NA	265.134
Plantains, cooking bananas	Rwanda	2020	106409	229961000	913231	85823	No	Musa spp.	Fruits	Increased breeding	Indirect	NA	in Klein et al., 2007		229961000	NA	251.81
Potatoes	Rwanda	2020	104494	283334000	858521	82160	No	Solanum tuberosum	Tubers/roots	Increased breeding	Indirect	NA	in Klein et al., 2007		283334000	NA	330.026
Pumpkins, squash, gourds	Rwanda	2020	50613	55234000	260931	51554	No	Cucurbita spp. and Lagenaria siceraria	Vegetables	Essential	Direct	0.95	in Klein et al., 2007		55234000	52472300	211.68
Rice	Rwanda	2020	29584	101169000	116504	39381	No	Oryza sativa	Cereals	None	None	0	in Klein et al., 2007		101169000	0	868.37
Sorghum	Rwanda	2020	169419	85603000	170489	10063	No	Sorghum bicolor	Cereals	None	None	0	in Klein et al., 2007		85603000	0	502.103
Soya beans	Rwanda	2020	48488	14885000	23754.7	4899	No	Glycine max	Nuts/oilseeds	Modest	Direct	0.25	in Klein et al., 2007		14885000	3721250	626.614
Sugar cane	Rwanda	2020	8309	31869000	98283.3	118286	No	Saccharum officinarum	Sugar_crops	None	None	0	in Klein et al., 2007		31869000	0	324.257
Sweet potatoes	Rwanda	2020	179555	256384000	1.27561e+06	71043	No	Ipomoea batatas	Tubers/roots	Increased breeding	Indirect	NA	in Klein et al., 2007		256384000	NA	200.989
Taro	Rwanda	2020	29015	84340000	188042	64808	No	Colocasia esculenta	Tubers/roots	Increased seed production	Indirect	NA	in Klein et al., 2007		84340000	NA	448.517
Tea leaves	Rwanda	2020	22348	5340000	140005	62647	No	Camellia sinensis	Stimulants	None	None	0	in Klein et al., 2007		5340000	0	38.1415
Tomatoes	Rwanda	2020	12930	53574000	90509	70001	No	Solanum lycopersicum	Vegetables	Great	Direct	0.65	in Giannini et al., 2015, in Chaudhary and Chand, 2017		53574000	34823100	591.919
Wheat	Rwanda	2020	12309	7530000	12811.4	10408	No	Triticum aestivum	Cereals	None	None	0	in Klein et al., 2007		7530000	0	587.757
Yams	Rwanda	2020	5951	11554000	61732.6	103731	No	Dioscorea alata	Tubers/roots	Increased breeding	Indirect	NA	in Klein et al., 2007		11554000	NA	187.162

## Sheet: ConsumptionProduction_rawdata_R
Crop Production and food data data for Rwanda from 2014-2020 downlaoded from FAOstat.org in Feburay 2023. This was cleaned and used to calculate overproduction before and after insect pollination loss.
Domain Code	Domain	Area Code (M49)	Area	Element Code	Element	Item Code (CPC)	Item	Year Code	Year	Unit	Value	Flag	Flag Description
FBS	Food Balances (2010-)	646	Rwanda	5511	Production	S2511	Wheat and products	2014	2014	1000 tonnes	8	I	Imputed value
FBS	Food Balances (2010-)	646	Rwanda	5142	Food	S2511	Wheat and products	2014	2014	1000 tonnes	116	I	Imputed value
FBS	Food Balances (2010-)	646	Rwanda	5511	Production	S2807	Rice and products	2014	2014	1000 tonnes	73	I	Imputed value
FBS	Food Balances (2010-)	646	Rwanda	5142	Food	S2807	Rice and products	2014	2014	1000 tonnes	114	I	Imputed value
FBS	Food Balances (2010-)	646	Rwanda	5511	Production	S2513	Barley and products	2014	2014	1000 tonnes	0	I	Imputed value
FBS	Food Balances (2010-)	646	Rwanda	5142	Food	S2513	Barley and products	2014	2014	1000 tonnes	0	I	Imputed value
FBS	Food Balances (2010-)	646	Rwanda	5511	Production	S2514	Maize and products	2014	2014	1000 tonnes	583	I	Imputed value
FBS	Food Balances (2010-)	646	Rwanda	5142	Food	S2514	Maize and products	2014	2014	1000 tonnes	289	I	Imputed value
FBS	Food Balances (2010-)	646	Rwanda	5511	Production	S2515	Rye and products	2014	2014	1000 tonnes	0	I	Imputed value
FBS	Food Balances (2010-)	646	Rwanda	5142	Food	S2515	Rye and products	2014	2014	1000 tonnes	0	I	Imputed value
FBS	Food Balances (2010-)	646	Rwanda	5142	Food	S2516	Oats	2014	2014	1000 tonnes	0	I	Imputed value
FBS	Food Balances (2010-)	646	Rwanda	5511	Production	S2517	Millet and products	2014	2014	1000 tonnes	5	I	Imputed value
FBS	Food Balances (2010-)	646	Rwanda	5142	Food	S2517	Millet and products	2014	2014	1000 tonnes	5	I	Imputed value
FBS	Food Balances (2010-)	646	Rwanda	5511	Production	S2518	Sorghum and products	2014	2014	1000 tonnes	141	I	Imputed value
FBS	Food Balances (2010-)	646	Rwanda	5142	Food	S2518	Sorghum and products	2014	2014	1000 tonnes	117	I	Imputed value
FBS	Food Balances (2010-)	646	Rwanda	5511	Production	S2520	Cereals, Other	2014	2014	1000 tonnes	0	I	Imputed value
FBS	Food Balances (2010-)	646	Rwanda	5142	Food	S2520	Cereals, Other	2014	2014	1000 tonnes	0	I	Imputed value
FBS	Food Balances (2010-)	646	Rwanda	5511	Production	S2532	Cassava and products	2014	2014	1000 tonnes	900	I	Imputed value
FBS	Food Balances (2010-)	646	Rwanda	5142	Food	S2532	Cassava and products	2014	2014	1000 tonnes	895	I	Imputed value
FBS	Food Balances (2010-)	646	Rwanda	5511	Production	S2531	Potatoes and products	2014	2014	1000 tonnes	719	I	Imputed value
FBS	Food Balances (2010-)	646	Rwanda	5142	Food	S2531	Potatoes and products	2014	2014	1000 tonnes	1300	I	Imputed value
FBS	Food Balances (2010-)	646	Rwanda	5511	Production	S2533	Sweet potatoes	2014	2014	1000 tonnes	941	I	Imputed value
FBS	Food Balances (2010-)	646	Rwanda	5142	Food	S2533	Sweet potatoes	2014	2014	1000 tonnes	887	I	Imputed value
FBS	Food Balances (2010-)	646	Rwanda	5511	Production	S2535	Yams	2014	2014	1000 tonnes	55	I	Imputed value
FBS	Food Balances (2010-)	646	Rwanda	5142	Food	S2535	Yams	2014	2014	1000 tonnes	38	I	Imputed value
FBS	Food Balances (2010-)	646	Rwanda	5511	Production	S2534	Roots, Other	2014	2014	1000 tonnes	67	I	Imputed value
FBS	Food Balances (2010-)	646	Rwanda	5142	Food	S2534	Roots, Other	2014	2014	1000 tonnes	81	I	Imputed value
FBS	Food Balances (2010-)	646	Rwanda	5511	Production	S2536	Sugar cane	2014	2014	1000 tonnes	101	I	Imputed value
FBS	Food Balances (2010-)	646	Rwanda	5142	Food	S2536	Sugar cane	2014	2014	1000 tonnes	0	I	Imputed value
FBS	Food Balances (2010-)	646	Rwanda	5511	Production	S2542	Sugar (Raw Equivalent)	2014	2014	1000 tonnes	10	I	Imputed value
FBS	Food Balances (2010-)	646	Rwanda	5142	Food	S2542	Sugar (Raw Equivalent)	2014	2014	1000 tonnes	100	I	Imputed value
FBS	Food Balances (2010-)	646	Rwanda	5511	Production	S2543	Sweeteners, Other	2014	2014	1000 tonnes	9	I	Imputed value
FBS	Food Balances (2010-)	646	Rwanda	5142	Food	S2543	Sweeteners, Other	2014	2014	1000 tonnes	5	I	Imputed value
FBS	Food Balances (2010-)	646	Rwanda	5511	Production	S2745	Honey	2014	2014	1000 tonnes	5	I	Imputed value
FBS	Food Balances (2010-)	646	Rwanda	5142	Food	S2745	Honey	2014	2014	1000 tonnes	5	I	Imputed value
FBS	Food Balances (2010-)	646	Rwanda	5511	Production	S2546	Beans	2014	2014	1000 tonnes	415	I	Imputed value
FBS	Food Balances (2010-)	646	Rwanda	5142	Food	S2546	Beans	2014	2014	1000 tonnes	390	I	Imputed value
FBS	Food Balances (2010-)	646	Rwanda	5511	Production	S2547	Peas	2014	2014	1000 tonnes	20	I	Imputed value
FBS	Food Balances (2010-)	646	Rwanda	5142	Food	S2547	Peas	2014	2014	1000 tonnes	22	I	Imputed value
FBS	Food Balances (2010-)	646	Rwanda	5142	Food	S2549	Pulses, Other and products	2014	2014	1000 tonnes	0	I	Imputed value
FBS	Food Balances (2010-)	646	Rwanda	5142	Food	S2551	Nuts and products	2014	2014	1000 tonnes	0	I	Imputed value
FBS	Food Balances (2010-)	646	Rwanda	5511	Production	S2555	Soyabeans	2014	2014	1000 tonnes	18	I	Imputed value
FBS	Food Balances (2010-)	646	Rwanda	5142	Food	S2555	Soyabeans	2014	2014	1000 tonnes	22	I	Imputed value
FBS	Food Balances (2010-)	646	Rwanda	5511	Production	S2552	Groundnuts	2014	2014	1000 tonnes	10	I	Imputed value
FBS	Food Balances (2010-)	646	Rwanda	5142	Food	S2552	Groundnuts	2014	2014	1000 tonnes	13	I	Imputed value
FBS	Food Balances (2010-)	646	Rwanda	5511	Production	S2558	Rape and Mustardseed	2014	2014	1000 tonnes	0	I	Imputed value
FBS	Food Balances (2010-)	646	Rwanda	5142	Food	S2558	Rape and Mustardseed	2014	2014	1000 tonnes	0	I	Imputed value
FBS	Food Balances (2010-)	646	Rwanda	5142	Food	S2560	Coconuts - Incl Copra	2014	2014	1000 tonnes	0	I	Imputed value
FBS	Food Balances (2010-)	646	Rwanda	5142	Food	S2561	Sesame seed	2014	2014	1000 tonnes	0	I	Imputed value
FBS	Food Balances (2010-)	646	Rwanda	5142	Food	S2563	Olives (including preserved)	2014	2014	1000 tonnes	0	I	Imputed value
FBS	Food Balances (2010-)	646	Rwanda	5142	Food	S2571	Soyabean Oil	2014	2014	1000 tonnes	1	I	Imputed value
FBS	Food Balances (2010-)	646	Rwanda	5511	Production	S2572	Groundnut Oil	2014	2014	1000 tonnes	2	I	Imputed value
FBS	Food Balances (2010-)	646	Rwanda	5142	Food	S2572	Groundnut Oil	2014	2014	1000 tonnes	2	I	Imputed value
FBS	Food Balances (2010-)	646	Rwanda	5142	Food	S2573	Sunflowerseed Oil	2014	2014	1000 tonnes	1	I	Imputed value
FBS	Food Balances (2010-)	646	Rwanda	5142	Food	S2574	Rape and Mustard Oil	2014	2014	1000 tonnes	0	I	Imputed value
FBS	Food Balances (2010-)	646	Rwanda	5142	Food	S2575	Cottonseed Oil	2014	2014	1000 tonnes	0	I	Imputed value
FBS	Food Balances (2010-)	646	Rwanda	5142	Food	S2576	Palmkernel Oil	2014	2014	1000 tonnes	0	I	Imputed value
FBS	Food Balances (2010-)	646	Rwanda	5142	Food	S2577	Palm Oil	2014	2014	1000 tonnes	18	I	Imputed value
FBS	Food Balances (2010-)	646	Rwanda	5142	Food	S2578	Coconut Oil	2014	2014	1000 tonnes	0	I	Imputed value
FBS	Food Balances (2010-)	646	Rwanda	5142	Food	S2579	Sesameseed Oil	2014	2014	1000 tonnes	0	I	Imputed value
FBS	Food Balances (2010-)	646	Rwanda	5142	Food	S2580	Olive Oil	2014	2014	1000 tonnes	0	I	Imputed value
FBS	Food Balances (2010-)	646	Rwanda	5142	Food	S2581	Ricebran Oil	2014	2014	1000 tonnes	0	I	Imputed value
FBS	Food Balances (2010-)	646	Rwanda	5142	Food	S2582	Maize Germ Oil	2014	2014	1000 tonnes	0	I	Imputed value
FBS	Food Balances (2010-)	646	Rwanda	5142	Food	S2586	Oilcrops Oil, Other	2014	2014	1000 tonnes	0	I	Imputed value
FBS	Food Balances (2010-)	646	Rwanda	5511	Production	S2601	Tomatoes and products	2014	2014	1000 tonnes	117	I	Imputed value
FBS	Food Balances (2010-)	646	Rwanda	5142	Food	S2601	Tomatoes and products	2014	2014	1000 tonnes	109	I	Imputed value
FBS	Food Balances (2010-)	646	Rwanda	5511	Production	S2602	Onions	2014	2014	1000 tonnes	14	I	Imputed value
FBS	Food Balances (2010-)	646	Rwanda	5142	Food	S2602	Onions	2014	2014	1000 tonnes	14	I	Imputed value
FBS	Food Balances (2010-)	646	Rwanda	5511	Production	S2605	Vegetables, other	2014	2014	1000 tonnes	469	I	Imputed value
FBS	Food Balances (2010-)	646	Rwanda	5142	Food	S2605	Vegetables, other	2014	2014	1000 tonnes	434	I	Imputed value
FBS	Food Balances (2010-)	646	Rwanda	5511	Production	S2611	Oranges, Mandarines	2014	2014	1000 tonnes	4	I	Imputed value
FBS	Food Balances (2010-)	646	Rwanda	5142	Food	S2611	Oranges, Mandarines	2014	2014	1000 tonnes	7	I	Imputed value
FBS	Food Balances (2010-)	646	Rwanda	5511	Production	S2612	Lemons, Limes and products	2014	2014	1000 tonnes	7	I	Imputed value
FBS	Food Balances (2010-)	646	Rwanda	5142	Food	S2612	Lemons, Limes and products	2014	2014	1000 tonnes	7	I	Imputed value
FBS	Food Balances (2010-)	646	Rwanda	5142	Food	S2613	Grapefruit and products	2014	2014	1000 tonnes	0	I	Imputed value
FBS	Food Balances (2010-)	646	Rwanda	5142	Food	S2614	Citrus, Other	2014	2014	1000 tonnes	0	I	Imputed value
FBS	Food Balances (2010-)	646	Rwanda	5511	Production	S2615	Bananas	2014	2014	1000 tonnes	1039	I	Imputed value
FBS	Food Balances (2010-)	646	Rwanda	5142	Food	S2615	Bananas	2014	2014	1000 tonnes	754	I	Imputed value
FBS	Food Balances (2010-)	646	Rwanda	5511	Production	S2616	Plantains	2014	2014	1000 tonnes	766	I	Imputed value
FBS	Food Balances (2010-)	646	Rwanda	5142	Food	S2616	Plantains	2014	2014	1000 tonnes	702	I	Imputed value
FBS	Food Balances (2010-)	646	Rwanda	5142	Food	S2617	Apples and products	2014	2014	1000 tonnes	1	I	Imputed value
FBS	Food Balances (2010-)	646	Rwanda	5511	Production	S2618	Pineapples and products	2014	2014	1000 tonnes	20	I	Imputed value
FBS	Food Balances (2010-)	646	Rwanda	5142	Food	S2618	Pineapples and products	2014	2014	1000 tonnes	18	I	Imputed value
FBS	Food Balances (2010-)	646	Rwanda	5142	Food	S2619	Dates	2014	2014	1000 tonnes	0	I	Imputed value
FBS	Food Balances (2010-)	646	Rwanda	5142	Food	S2620	Grapes and products (excl wine)	2014	2014	1000 tonnes	0	I	Imputed value
FBS	Food Balances (2010-)	646	Rwanda	5511	Production	S2625	Fruits, other	2014	2014	1000 tonnes	127	I	Imputed value
FBS	Food Balances (2010-)	646	Rwanda	5142	Food	S2625	Fruits, other	2014	2014	1000 tonnes	118	I	Imputed value
FBS	Food Balances (2010-)	646	Rwanda	5511	Production	S2630	Coffee and products	2014	2014	1000 tonnes	16	I	Imputed value
FBS	Food Balances (2010-)	646	Rwanda	5142	Food	S2630	Coffee and products	2014	2014	1000 tonnes	1	I	Imputed value
FBS	Food Balances (2010-)	646	Rwanda	5142	Food	S2633	Cocoa Beans and products	2014	2014	1000 tonnes	0	I	Imputed value
FBS	Food Balances (2010-)	646	Rwanda	5511	Production	S2635	Tea (including mate)	2014	2014	1000 tonnes	25	I	Imputed value
FBS	Food Balances (2010-)	646	Rwanda	5142	Food	S2635	Tea (including mate)	2014	2014	1000 tonnes	0	I	Imputed value
FBS	Food Balances (2010-)	646	Rwanda	5511	Production	S2640	Pepper	2014	2014	1000 tonnes	3	I	Imputed value
FBS	Food Balances (2010-)	646	Rwanda	5142	Food	S2640	Pepper	2014	2014	1000 tonnes	3	I	Imputed value
FBS	Food Balances (2010-)	646	Rwanda	5142	Food	S2641	Pimento	2014	2014	1000 tonnes	0	I	Imputed value
FBS	Food Balances (2010-)	646	Rwanda	5142	Food	S2642	Cloves	2014	2014	1000 tonnes	0	I	Imputed value
FBS	Food Balances (2010-)	646	Rwanda	5511	Production	S2645	Spices, Other	2014	2014	1000 tonnes	0	I	Imputed value
FBS	Food Balances (2010-)	646	Rwanda	5142	Food	S2645	Spices, Other	2014	2014	1000 tonnes	0	I	Imputed value
FBS	Food Balances (2010-)	646	Rwanda	5142	Food	S2655	Wine	2014	2014	1000 tonnes	1	I	Imputed value
FBS	Food Balances (2010-)	646	Rwanda	5511	Production	S2656	Beer	2014	2014	1000 tonnes	120	I	Imputed value
FBS	Food Balances (2010-)	646	Rwanda	5142	Food	S2656	Beer	2014	2014	1000 tonnes	103	I	Imputed value
FBS	Food Balances (2010-)	646	Rwanda	5511	Production	S2657	Beverages, Fermented	2014	2014	1000 tonnes	81	I	Imputed value
FBS	Food Balances (2010-)	646	Rwanda	5142	Food	S2657	Beverages, Fermented	2014	2014	1000 tonnes	79	I	Imputed value
FBS	Food Balances (2010-)	646	Rwanda	5142	Food	S2658	Beverages, Alcoholic	2014	2014	1000 tonnes	2	I	Imputed value
FBS	Food Balances (2010-)	646	Rwanda	5142	Food	S2680	Infant food	2014	2014	1000 tonnes	0	I	Imputed value
FBS	Food Balances (2010-)	646	Rwanda	5142	Food	S2899	Miscellaneous	2014	2014	1000 tonnes	6	I	Imputed value
FBS	Food Balances (2010-)	646	Rwanda	5511	Production	S2511	Wheat and products	2015	2015	1000 tonnes	8	I	Imputed value
FBS	Food Balances (2010-)	646	Rwanda	5142	Food	S2511	Wheat and products	2015	2015	1000 tonnes	92	I	Imputed value
FBS	Food Balances (2010-)	646	Rwanda	5511	Production	S2807	Rice and products	2015	2015	1000 tonnes	97	I	Imputed value
FBS	Food Balances (2010-)	646	Rwanda	5142	Food	S2807	Rice and products	2015	2015	1000 tonnes	123	I	Imputed value
FBS	Food Balances (2010-)	646	Rwanda	5511	Production	S2513	Barley and products	2015	2015	1000 tonnes	0	I	Imputed value
FBS	Food Balances (2010-)	646	Rwanda	5142	Food	S2513	Barley and products	2015	2015	1000 tonnes	0	I	Imputed value
FBS	Food Balances (2010-)	646	Rwanda	5511	Production	S2514	Maize and products	2015	2015	1000 tonnes	370	I	Imputed value
FBS	Food Balances (2010-)	646	Rwanda	5142	Food	S2514	Maize and products	2015	2015	1000 tonnes	289	I	Imputed value
FBS	Food Balances (2010-)	646	Rwanda	5511	Production	S2515	Rye and products	2015	2015	1000 tonnes	0	I	Imputed value
FBS	Food Balances (2010-)	646	Rwanda	5142	Food	S2515	Rye and products	2015	2015	1000 tonnes	0	I	Imputed value
FBS	Food Balances (2010-)	646	Rwanda	5142	Food	S2516	Oats	2015	2015	1000 tonnes	0	I	Imputed value
FBS	Food Balances (2010-)	646	Rwanda	5511	Production	S2517	Millet and products	2015	2015	1000 tonnes	5	I	Imputed value
FBS	Food Balances (2010-)	646	Rwanda	5142	Food	S2517	Millet and products	2015	2015	1000 tonnes	5	I	Imputed value
FBS	Food Balances (2010-)	646	Rwanda	5511	Production	S2518	Sorghum and products	2015	2015	1000 tonnes	133	I	Imputed value
FBS	Food Balances (2010-)	646	Rwanda	5142	Food	S2518	Sorghum and products	2015	2015	1000 tonnes	117	I	Imputed value
FBS	Food Balances (2010-)	646	Rwanda	5511	Production	S2520	Cereals, Other	2015	2015	1000 tonnes	0	I	Imputed value
FBS	Food Balances (2010-)	646	Rwanda	5142	Food	S2520	Cereals, Other	2015	2015	1000 tonnes	0	I	Imputed value
FBS	Food Balances (2010-)	646	Rwanda	5511	Production	S2532	Cassava and products	2015	2015	1000 tonnes	925	I	Imputed value
FBS	Food Balances (2010-)	646	Rwanda	5142	Food	S2532	Cassava and products	2015	2015	1000 tonnes	963	I	Imputed value
FBS	Food Balances (2010-)	646	Rwanda	5511	Production	S2531	Potatoes and products	2015	2015	1000 tonnes	743	I	Imputed value
FBS	Food Balances (2010-)	646	Rwanda	5142	Food	S2531	Potatoes and products	2015	2015	1000 tonnes	1334	I	Imputed value
FBS	Food Balances (2010-)	646	Rwanda	5511	Production	S2533	Sweet potatoes	2015	2015	1000 tonnes	931	I	Imputed value
FBS	Food Balances (2010-)	646	Rwanda	5142	Food	S2533	Sweet potatoes	2015	2015	1000 tonnes	887	I	Imputed value
FBS	Food Balances (2010-)	646	Rwanda	5511	Production	S2535	Yams	2015	2015	1000 tonnes	67	I	Imputed value
FBS	Food Balances (2010-)	646	Rwanda	5142	Food	S2535	Yams	2015	2015	1000 tonnes	40	I	Imputed value
FBS	Food Balances (2010-)	646	Rwanda	5511	Production	S2534	Roots, Other	2015	2015	1000 tonnes	82	I	Imputed value
FBS	Food Balances (2010-)	646	Rwanda	5142	Food	S2534	Roots, Other	2015	2015	1000 tonnes	76	I	Imputed value
FBS	Food Balances (2010-)	646	Rwanda	5511	Production	S2536	Sugar cane	2015	2015	1000 tonnes	103	I	Imputed value
FBS	Food Balances (2010-)	646	Rwanda	5142	Food	S2536	Sugar cane	2015	2015	1000 tonnes	0	I	Imputed value
FBS	Food Balances (2010-)	646	Rwanda	5511	Production	S2542	Sugar (Raw Equivalent)	2015	2015	1000 tonnes	5	I	Imputed value
FBS	Food Balances (2010-)	646	Rwanda	5142	Food	S2542	Sugar (Raw Equivalent)	2015	2015	1000 tonnes	115	I	Imputed value
FBS	Food Balances (2010-)	646	Rwanda	5511	Production	S2543	Sweeteners, Other	2015	2015	1000 tonnes	11	I	Imputed value
FBS	Food Balances (2010-)	646	Rwanda	5142	Food	S2543	Sweeteners, Other	2015	2015	1000 tonnes	5	I	Imputed value
FBS	Food Balances (2010-)	646	Rwanda	5511	Production	S2745	Honey	2015	2015	1000 tonnes	5	I	Imputed value
FBS	Food Balances (2010-)	646	Rwanda	5142	Food	S2745	Honey	2015	2015	1000 tonnes	5	I	Imputed value
FBS	Food Balances (2010-)	646	Rwanda	5511	Production	S2546	Beans	2015	2015	1000 tonnes	434	I	Imputed value
FBS	Food Balances (2010-)	646	Rwanda	5142	Food	S2546	Beans	2015	2015	1000 tonnes	404	I	Imputed value
FBS	Food Balances (2010-)	646	Rwanda	5511	Production	S2547	Peas	2015	2015	1000 tonnes	17	I	Imputed value
FBS	Food Balances (2010-)	646	Rwanda	5142	Food	S2547	Peas	2015	2015	1000 tonnes	15	I	Imputed value
FBS	Food Balances (2010-)	646	Rwanda	5142	Food	S2549	Pulses, Other and products	2015	2015	1000 tonnes	0	I	Imputed value
FBS	Food Balances (2010-)	646	Rwanda	5142	Food	S2551	Nuts and products	2015	2015	1000 tonnes	0	I	Imputed value
FBS	Food Balances (2010-)	646	Rwanda	5511	Production	S2555	Soyabeans	2015	2015	1000 tonnes	22	I	Imputed value
FBS	Food Balances (2010-)	646	Rwanda	5142	Food	S2555	Soyabeans	2015	2015	1000 tonnes	23	I	Imputed value
FBS	Food Balances (2010-)	646	Rwanda	5511	Production	S2552	Groundnuts	2015	2015	1000 tonnes	11	I	Imputed value
FBS	Food Balances (2010-)	646	Rwanda	5142	Food	S2552	Groundnuts	2015	2015	1000 tonnes	13	I	Imputed value
FBS	Food Balances (2010-)	646	Rwanda	5511	Production	S2558	Rape and Mustardseed	2015	2015	1000 tonnes	0	I	Imputed value
FBS	Food Balances (2010-)	646	Rwanda	5142	Food	S2558	Rape and Mustardseed	2015	2015	1000 tonnes	0	I	Imputed value
FBS	Food Balances (2010-)	646	Rwanda	5142	Food	S2560	Coconuts - Incl Copra	2015	2015	1000 tonnes	0	I	Imputed value
FBS	Food Balances (2010-)	646	Rwanda	5142	Food	S2561	Sesame seed	2015	2015	1000 tonnes	0	I	Imputed value
FBS	Food Balances (2010-)	646	Rwanda	5142	Food	S2563	Olives (including preserved)	2015	2015	1000 tonnes	0	I	Imputed value
FBS	Food Balances (2010-)	646	Rwanda	5142	Food	S2571	Soyabean Oil	2015	2015	1000 tonnes	1	I	Imputed value
FBS	Food Balances (2010-)	646	Rwanda	5511	Production	S2572	Groundnut Oil	2015	2015	1000 tonnes	2	I	Imputed value
FBS	Food Balances (2010-)	646	Rwanda	5142	Food	S2572	Groundnut Oil	2015	2015	1000 tonnes	2	I	Imputed value
FBS	Food Balances (2010-)	646	Rwanda	5142	Food	S2573	Sunflowerseed Oil	2015	2015	1000 tonnes	1	I	Imputed value
FBS	Food Balances (2010-)	646	Rwanda	5142	Food	S2574	Rape and Mustard Oil	2015	2015	1000 tonnes	0	I	Imputed value
FBS	Food Balances (2010-)	646	Rwanda	5142	Food	S2575	Cottonseed Oil	2015	2015	1000 tonnes	0	I	Imputed value
FBS	Food Balances (2010-)	646	Rwanda	5142	Food	S2576	Palmkernel Oil	2015	2015	1000 tonnes	0	I	Imputed value
FBS	Food Balances (2010-)	646	Rwanda	5142	Food	S2577	Palm Oil	2015	2015	1000 tonnes	26	I	Imputed value
FBS	Food Balances (2010-)	646	Rwanda	5142	Food	S2578	Coconut Oil	2015	2015	1000 tonnes	0	I	Imputed value
FBS	Food Balances (2010-)	646	Rwanda	5142	Food	S2579	Sesameseed Oil	2015	2015	1000 tonnes	0	I	Imputed value
FBS	Food Balances (2010-)	646	Rwanda	5142	Food	S2580	Olive Oil	2015	2015	1000 tonnes	0	I	Imputed value
FBS	Food Balances (2010-)	646	Rwanda	5142	Food	S2581	Ricebran Oil	2015	2015	1000 tonnes	0	I	Imputed value
FBS	Food Balances (2010-)	646	Rwanda	5142	Food	S2582	Maize Germ Oil	2015	2015	1000 tonnes	0	I	Imputed value
FBS	Food Balances (2010-)	646	Rwanda	5142	Food	S2586	Oilcrops Oil, Other	2015	2015	1000 tonnes	0	I	Imputed value
FBS	Food Balances (2010-)	646	Rwanda	5511	Production	S2601	Tomatoes and products	2015	2015	1000 tonnes	119	I	Imputed value
FBS	Food Balances (2010-)	646	Rwanda	5142	Food	S2601	Tomatoes and products	2015	2015	1000 tonnes	110	I	Imputed value
FBS	Food Balances (2010-)	646	Rwanda	5511	Production	S2602	Onions	2015	2015	1000 tonnes	15	I	Imputed value
FBS	Food Balances (2010-)	646	Rwanda	5142	Food	S2602	Onions	2015	2015	1000 tonnes	15	I	Imputed value
FBS	Food Balances (2010-)	646	Rwanda	5511	Production	S2605	Vegetables, other	2015	2015	1000 tonnes	458	I	Imputed value
FBS	Food Balances (2010-)	646	Rwanda	5142	Food	S2605	Vegetables, other	2015	2015	1000 tonnes	410	I	Imputed value
FBS	Food Balances (2010-)	646	Rwanda	5511	Production	S2611	Oranges, Mandarines	2015	2015	1000 tonnes	4	I	Imputed value
FBS	Food Balances (2010-)	646	Rwanda	5142	Food	S2611	Oranges, Mandarines	2015	2015	1000 tonnes	7	I	Imputed value
FBS	Food Balances (2010-)	646	Rwanda	5511	Production	S2612	Lemons, Limes and products	2015	2015	1000 tonnes	7	I	Imputed value
FBS	Food Balances (2010-)	646	Rwanda	5142	Food	S2612	Lemons, Limes and products	2015	2015	1000 tonnes	7	I	Imputed value
FBS	Food Balances (2010-)	646	Rwanda	5142	Food	S2613	Grapefruit and products	2015	2015	1000 tonnes	0	I	Imputed value
FBS	Food Balances (2010-)	646	Rwanda	5142	Food	S2614	Citrus, Other	2015	2015	1000 tonnes	0	I	Imputed value
FBS	Food Balances (2010-)	646	Rwanda	5511	Production	S2615	Bananas	2015	2015	1000 tonnes	1097	I	Imputed value
FBS	Food Balances (2010-)	646	Rwanda	5142	Food	S2615	Bananas	2015	2015	1000 tonnes	796	I	Imputed value
FBS	Food Balances (2010-)	646	Rwanda	5511	Production	S2616	Plantains	2015	2015	1000 tonnes	766	I	Imputed value
FBS	Food Balances (2010-)	646	Rwanda	5142	Food	S2616	Plantains	2015	2015	1000 tonnes	702	I	Imputed value
FBS	Food Balances (2010-)	646	Rwanda	5142	Food	S2617	Apples and products	2015	2015	1000 tonnes	1	I	Imputed value
FBS	Food Balances (2010-)	646	Rwanda	5511	Production	S2618	Pineapples and products	2015	2015	1000 tonnes	17	I	Imputed value
FBS	Food Balances (2010-)	646	Rwanda	5142	Food	S2618	Pineapples and products	2015	2015	1000 tonnes	15	I	Imputed value
FBS	Food Balances (2010-)	646	Rwanda	5142	Food	S2619	Dates	2015	2015	1000 tonnes	0	I	Imputed value
FBS	Food Balances (2010-)	646	Rwanda	5142	Food	S2620	Grapes and products (excl wine)	2015	2015	1000 tonnes	0	I	Imputed value
FBS	Food Balances (2010-)	646	Rwanda	5511	Production	S2625	Fruits, other	2015	2015	1000 tonnes	128	I	Imputed value
FBS	Food Balances (2010-)	646	Rwanda	5142	Food	S2625	Fruits, other	2015	2015	1000 tonnes	121	I	Imputed value
FBS	Food Balances (2010-)	646	Rwanda	5511	Production	S2630	Coffee and products	2015	2015	1000 tonnes	22	I	Imputed value
FBS	Food Balances (2010-)	646	Rwanda	5142	Food	S2630	Coffee and products	2015	2015	1000 tonnes	2	I	Imputed value
FBS	Food Balances (2010-)	646	Rwanda	5142	Food	S2633	Cocoa Beans and products	2015	2015	1000 tonnes	0	I	Imputed value
FBS	Food Balances (2010-)	646	Rwanda	5511	Production	S2635	Tea (including mate)	2015	2015	1000 tonnes	25	I	Imputed value
FBS	Food Balances (2010-)	646	Rwanda	5142	Food	S2635	Tea (including mate)	2015	2015	1000 tonnes	0	I	Imputed value
FBS	Food Balances (2010-)	646	Rwanda	5511	Production	S2640	Pepper	2015	2015	1000 tonnes	3	I	Imputed value
FBS	Food Balances (2010-)	646	Rwanda	5142	Food	S2640	Pepper	2015	2015	1000 tonnes	2	I	Imputed value
FBS	Food Balances (2010-)	646	Rwanda	5142	Food	S2641	Pimento	2015	2015	1000 tonnes	0	I	Imputed value
FBS	Food Balances (2010-)	646	Rwanda	5511	Production	S2645	Spices, Other	2015	2015	1000 tonnes	0	I	Imputed value
FBS	Food Balances (2010-)	646	Rwanda	5142	Food	S2645	Spices, Other	2015	2015	1000 tonnes	1	I	Imputed value
FBS	Food Balances (2010-)	646	Rwanda	5142	Food	S2655	Wine	2015	2015	1000 tonnes	1	I	Imputed value
FBS	Food Balances (2010-)	646	Rwanda	5511	Production	S2656	Beer	2015	2015	1000 tonnes	150	I	Imputed value
FBS	Food Balances (2010-)	646	Rwanda	5142	Food	S2656	Beer	2015	2015	1000 tonnes	113	I	Imputed value
FBS	Food Balances (2010-)	646	Rwanda	5511	Production	S2657	Beverages, Fermented	2015	2015	1000 tonnes	81	I	Imputed value
FBS	Food Balances (2010-)	646	Rwanda	5142	Food	S2657	Beverages, Fermented	2015	2015	1000 tonnes	84	I	Imputed value
FBS	Food Balances (2010-)	646	Rwanda	5142	Food	S2658	Beverages, Alcoholic	2015	2015	1000 tonnes	2	I	Imputed value
FBS	Food Balances (2010-)	646	Rwanda	5142	Food	S2680	Infant food	2015	2015	1000 tonnes	0	I	Imputed value
FBS	Food Balances (2010-)	646	Rwanda	5142	Food	S2899	Miscellaneous	2015	2015	1000 tonnes	7	I	Imputed value
FBS	Food Balances (2010-)	646	Rwanda	5511	Production	S2511	Wheat and products	2016	2016	1000 tonnes	10	I	Imputed value
FBS	Food Balances (2010-)	646	Rwanda	5142	Food	S2511	Wheat and products	2016	2016	1000 tonnes	106	I	Imputed value
FBS	Food Balances (2010-)	646	Rwanda	5511	Production	S2807	Rice and products	2016	2016	1000 tonnes	111	I	Imputed value
FBS	Food Balances (2010-)	646	Rwanda	5142	Food	S2807	Rice and products	2016	2016	1000 tonnes	137	I	Imputed value
FBS	Food Balances (2010-)	646	Rwanda	5511	Production	S2513	Barley and products	2016	2016	1000 tonnes	0	I	Imputed value
FBS	Food Balances (2010-)	646	Rwanda	5142	Food	S2513	Barley and products	2016	2016	1000 tonnes	0	I	Imputed value
FBS	Food Balances (2010-)	646	Rwanda	5511	Production	S2514	Maize and products	2016	2016	1000 tonnes	374	I	Imputed value
FBS	Food Balances (2010-)	646	Rwanda	5142	Food	S2514	Maize and products	2016	2016	1000 tonnes	294	I	Imputed value
FBS	Food Balances (2010-)	646	Rwanda	5511	Production	S2515	Rye and products	2016	2016	1000 tonnes	0	I	Imputed value
FBS	Food Balances (2010-)	646	Rwanda	5142	Food	S2515	Rye and products	2016	2016	1000 tonnes	0	I	Imputed value
FBS	Food Balances (2010-)	646	Rwanda	5142	Food	S2516	Oats	2016	2016	1000 tonnes	0	I	Imputed value
FBS	Food Balances (2010-)	646	Rwanda	5511	Production	S2517	Millet and products	2016	2016	1000 tonnes	5	I	Imputed value
FBS	Food Balances (2010-)	646	Rwanda	5142	Food	S2517	Millet and products	2016	2016	1000 tonnes	5	I	Imputed value
FBS	Food Balances (2010-)	646	Rwanda	5511	Production	S2518	Sorghum and products	2016	2016	1000 tonnes	164	I	Imputed value
FBS	Food Balances (2010-)	646	Rwanda	5142	Food	S2518	Sorghum and products	2016	2016	1000 tonnes	119	I	Imputed value
FBS	Food Balances (2010-)	646	Rwanda	5511	Production	S2520	Cereals, Other	2016	2016	1000 tonnes	0	I	Imputed value
FBS	Food Balances (2010-)	646	Rwanda	5142	Food	S2520	Cereals, Other	2016	2016	1000 tonnes	1	I	Imputed value
FBS	Food Balances (2010-)	646	Rwanda	5511	Production	S2532	Cassava and products	2016	2016	1000 tonnes	930	I	Imputed value
FBS	Food Balances (2010-)	646	Rwanda	5142	Food	S2532	Cassava and products	2016	2016	1000 tonnes	975	I	Imputed value
FBS	Food Balances (2010-)	646	Rwanda	5511	Production	S2531	Potatoes and products	2016	2016	1000 tonnes	751	I	Imputed value
FBS	Food Balances (2010-)	646	Rwanda	5142	Food	S2531	Potatoes and products	2016	2016	1000 tonnes	1424	I	Imputed value
FBS	Food Balances (2010-)	646	Rwanda	5511	Production	S2533	Sweet potatoes	2016	2016	1000 tonnes	919	I	Imputed value
FBS	Food Balances (2010-)	646	Rwanda	5142	Food	S2533	Sweet potatoes	2016	2016	1000 tonnes	825	I	Imputed value
FBS	Food Balances (2010-)	646	Rwanda	5511	Production	S2535	Yams	2016	2016	1000 tonnes	58	I	Imputed value
FBS	Food Balances (2010-)	646	Rwanda	5142	Food	S2535	Yams	2016	2016	1000 tonnes	41	I	Imputed value
FBS	Food Balances (2010-)	646	Rwanda	5511	Production	S2534	Roots, Other	2016	2016	1000 tonnes	166	I	Imputed value
FBS	Food Balances (2010-)	646	Rwanda	5142	Food	S2534	Roots, Other	2016	2016	1000 tonnes	114	I	Imputed value
FBS	Food Balances (2010-)	646	Rwanda	5511	Production	S2536	Sugar cane	2016	2016	1000 tonnes	94	I	Imputed value
FBS	Food Balances (2010-)	646	Rwanda	5142	Food	S2536	Sugar cane	2016	2016	1000 tonnes	0	I	Imputed value
FBS	Food Balances (2010-)	646	Rwanda	5511	Production	S2542	Sugar (Raw Equivalent)	2016	2016	1000 tonnes	9	I	Imputed value
FBS	Food Balances (2010-)	646	Rwanda	5142	Food	S2542	Sugar (Raw Equivalent)	2016	2016	1000 tonnes	91	I	Imputed value
FBS	Food Balances (2010-)	646	Rwanda	5511	Production	S2543	Sweeteners, Other	2016	2016	1000 tonnes	10	I	Imputed value
FBS	Food Balances (2010-)	646	Rwanda	5142	Food	S2543	Sweeteners, Other	2016	2016	1000 tonnes	5	I	Imputed value
FBS	Food Balances (2010-)	646	Rwanda	5511	Production	S2745	Honey	2016	2016	1000 tonnes	5	I	Imputed value
FBS	Food Balances (2010-)	646	Rwanda	5142	Food	S2745	Honey	2016	2016	1000 tonnes	5	I	Imputed value
FBS	Food Balances (2010-)	646	Rwanda	5511	Production	S2546	Beans	2016	2016	1000 tonnes	438	I	Imputed value
FBS	Food Balances (2010-)	646	Rwanda	5142	Food	S2546	Beans	2016	2016	1000 tonnes	424	I	Imputed value
FBS	Food Balances (2010-)	646	Rwanda	5511	Production	S2547	Peas	2016	2016	1000 tonnes	17	I	Imputed value
FBS	Food Balances (2010-)	646	Rwanda	5142	Food	S2547	Peas	2016	2016	1000 tonnes	15	I	Imputed value
FBS	Food Balances (2010-)	646	Rwanda	5142	Food	S2549	Pulses, Other and products	2016	2016	1000 tonnes	0	I	Imputed value
FBS	Food Balances (2010-)	646	Rwanda	5142	Food	S2551	Nuts and products	2016	2016	1000 tonnes	0	I	Imputed value
FBS	Food Balances (2010-)	646	Rwanda	5511	Production	S2555	Soyabeans	2016	2016	1000 tonnes	22	I	Imputed value
FBS	Food Balances (2010-)	646	Rwanda	5142	Food	S2555	Soyabeans	2016	2016	1000 tonnes	24	I	Imputed value
FBS	Food Balances (2010-)	646	Rwanda	5511	Production	S2552	Groundnuts	2016	2016	1000 tonnes	11	I	Imputed value
FBS	Food Balances (2010-)	646	Rwanda	5142	Food	S2552	Groundnuts	2016	2016	1000 tonnes	14	I	Imputed value
FBS	Food Balances (2010-)	646	Rwanda	5511	Production	S2558	Rape and Mustardseed	2016	2016	1000 tonnes	0	I	Imputed value
FBS	Food Balances (2010-)	646	Rwanda	5142	Food	S2558	Rape and Mustardseed	2016	2016	1000 tonnes	0	I	Imputed value
FBS	Food Balances (2010-)	646	Rwanda	5142	Food	S2560	Coconuts - Incl Copra	2016	2016	1000 tonnes	0	I	Imputed value
FBS	Food Balances (2010-)	646	Rwanda	5142	Food	S2561	Sesame seed	2016	2016	1000 tonnes	0	I	Imputed value
FBS	Food Balances (2010-)	646	Rwanda	5142	Food	S2563	Olives (including preserved)	2016	2016	1000 tonnes	0	I	Imputed value
FBS	Food Balances (2010-)	646	Rwanda	5142	Food	S2571	Soyabean Oil	2016	2016	1000 tonnes	1	I	Imputed value
FBS	Food Balances (2010-)	646	Rwanda	5511	Production	S2572	Groundnut Oil	2016	2016	1000 tonnes	1	I	Imputed value
FBS	Food Balances (2010-)	646	Rwanda	5142	Food	S2572	Groundnut Oil	2016	2016	1000 tonnes	2	I	Imputed value
FBS	Food Balances (2010-)	646	Rwanda	5142	Food	S2573	Sunflowerseed Oil	2016	2016	1000 tonnes	1	I	Imputed value
FBS	Food Balances (2010-)	646	Rwanda	5142	Food	S2574	Rape and Mustard Oil	2016	2016	1000 tonnes	0	I	Imputed value
FBS	Food Balances (2010-)	646	Rwanda	5142	Food	S2575	Cottonseed Oil	2016	2016	1000 tonnes	0	I	Imputed value
FBS	Food Balances (2010-)	646	Rwanda	5142	Food	S2576	Palmkernel Oil	2016	2016	1000 tonnes	0	I	Imputed value
FBS	Food Balances (2010-)	646	Rwanda	5142	Food	S2577	Palm Oil	2016	2016	1000 tonnes	36	I	Imputed value
FBS	Food Balances (2010-)	646	Rwanda	5142	Food	S2578	Coconut Oil	2016	2016	1000 tonnes	0	I	Imputed value
FBS	Food Balances (2010-)	646	Rwanda	5142	Food	S2579	Sesameseed Oil	2016	2016	1000 tonnes	0	I	Imputed value
FBS	Food Balances (2010-)	646	Rwanda	5142	Food	S2580	Olive Oil	2016	2016	1000 tonnes	0	I	Imputed value
FBS	Food Balances (2010-)	646	Rwanda	5142	Food	S2581	Ricebran Oil	2016	2016	1000 tonnes	0	I	Imputed value
FBS	Food Balances (2010-)	646	Rwanda	5142	Food	S2582	Maize Germ Oil	2016	2016	1000 tonnes	0	I	Imputed value
FBS	Food Balances (2010-)	646	Rwanda	5142	Food	S2586	Oilcrops Oil, Other	2016	2016	1000 tonnes	1	I	Imputed value
FBS	Food Balances (2010-)	646	Rwanda	5511	Production	S2601	Tomatoes and products	2016	2016	1000 tonnes	119	I	Imputed value
FBS	Food Balances (2010-)	646	Rwanda	5142	Food	S2601	Tomatoes and products	2016	2016	1000 tonnes	110	I	Imputed value
FBS	Food Balances (2010-)	646	Rwanda	5511	Production	S2602	Onions	2016	2016	1000 tonnes	15	I	Imputed value
FBS	Food Balances (2010-)	646	Rwanda	5142	Food	S2602	Onions	2016	2016	1000 tonnes	15	I	Imputed value
FBS	Food Balances (2010-)	646	Rwanda	5511	Production	S2605	Vegetables, other	2016	2016	1000 tonnes	412	I	Imputed value
FBS	Food Balances (2010-)	646	Rwanda	5142	Food	S2605	Vegetables, other	2016	2016	1000 tonnes	380	I	Imputed value
FBS	Food Balances (2010-)	646	Rwanda	5511	Production	S2611	Oranges, Mandarines	2016	2016	1000 tonnes	4	I	Imputed value
FBS	Food Balances (2010-)	646	Rwanda	5142	Food	S2611	Oranges, Mandarines	2016	2016	1000 tonnes	8	I	Imputed value
FBS	Food Balances (2010-)	646	Rwanda	5511	Production	S2612	Lemons, Limes and products	2016	2016	1000 tonnes	7	I	Imputed value
FBS	Food Balances (2010-)	646	Rwanda	5142	Food	S2612	Lemons, Limes and products	2016	2016	1000 tonnes	7	I	Imputed value
FBS	Food Balances (2010-)	646	Rwanda	5142	Food	S2613	Grapefruit and products	2016	2016	1000 tonnes	0	I	Imputed value
FBS	Food Balances (2010-)	646	Rwanda	5142	Food	S2614	Citrus, Other	2016	2016	1000 tonnes	0	I	Imputed value
FBS	Food Balances (2010-)	646	Rwanda	5511	Production	S2615	Bananas	2016	2016	1000 tonnes	1128	I	Imputed value
FBS	Food Balances (2010-)	646	Rwanda	5142	Food	S2615	Bananas	2016	2016	1000 tonnes	818	I	Imputed value
FBS	Food Balances (2010-)	646	Rwanda	5511	Production	S2616	Plantains	2016	2016	1000 tonnes	771	I	Imputed value
FBS	Food Balances (2010-)	646	Rwanda	5142	Food	S2616	Plantains	2016	2016	1000 tonnes	707	I	Imputed value
FBS	Food Balances (2010-)	646	Rwanda	5142	Food	S2617	Apples and products	2016	2016	1000 tonnes	1	I	Imputed value
FBS	Food Balances (2010-)	646	Rwanda	5511	Production	S2618	Pineapples and products	2016	2016	1000 tonnes	11	I	Imputed value
FBS	Food Balances (2010-)	646	Rwanda	5142	Food	S2618	Pineapples and products	2016	2016	1000 tonnes	11	I	Imputed value
FBS	Food Balances (2010-)	646	Rwanda	5142	Food	S2619	Dates	2016	2016	1000 tonnes	0	I	Imputed value
FBS	Food Balances (2010-)	646	Rwanda	5142	Food	S2620	Grapes and products (excl wine)	2016	2016	1000 tonnes	0	I	Imputed value
FBS	Food Balances (2010-)	646	Rwanda	5511	Production	S2625	Fruits, other	2016	2016	1000 tonnes	129	I	Imputed value
FBS	Food Balances (2010-)	646	Rwanda	5142	Food	S2625	Fruits, other	2016	2016	1000 tonnes	123	I	Imputed value
FBS	Food Balances (2010-)	646	Rwanda	5511	Production	S2630	Coffee and products	2016	2016	1000 tonnes	24	I	Imputed value
FBS	Food Balances (2010-)	646	Rwanda	5142	Food	S2630	Coffee and products	2016	2016	1000 tonnes	4	I	Imputed value
FBS	Food Balances (2010-)	646	Rwanda	5142	Food	S2633	Cocoa Beans and products	2016	2016	1000 tonnes	0	I	Imputed value
FBS	Food Balances (2010-)	646	Rwanda	5511	Production	S2635	Tea (including mate)	2016	2016	1000 tonnes	26	I	Imputed value
FBS	Food Balances (2010-)	646	Rwanda	5142	Food	S2635	Tea (including mate)	2016	2016	1000 tonnes	0	I	Imputed value
FBS	Food Balances (2010-)	646	Rwanda	5511	Production	S2640	Pepper	2016	2016	1000 tonnes	3	I	Imputed value
FBS	Food Balances (2010-)	646	Rwanda	5142	Food	S2640	Pepper	2016	2016	1000 tonnes	2	I	Imputed value
FBS	Food Balances (2010-)	646	Rwanda	5142	Food	S2641	Pimento	2016	2016	1000 tonnes	0	I	Imputed value
FBS	Food Balances (2010-)	646	Rwanda	5142	Food	S2642	Cloves	2016	2016	1000 tonnes	0	I	Imputed value
FBS	Food Balances (2010-)	646	Rwanda	5511	Production	S2645	Spices, Other	2016	2016	1000 tonnes	0	I	Imputed value
FBS	Food Balances (2010-)	646	Rwanda	5142	Food	S2645	Spices, Other	2016	2016	1000 tonnes	1	I	Imputed value
FBS	Food Balances (2010-)	646	Rwanda	5142	Food	S2655	Wine	2016	2016	1000 tonnes	1	I	Imputed value
FBS	Food Balances (2010-)	646	Rwanda	5511	Production	S2656	Beer	2016	2016	1000 tonnes	170	I	Imputed value
FBS	Food Balances (2010-)	646	Rwanda	5142	Food	S2656	Beer	2016	2016	1000 tonnes	121	I	Imputed value
FBS	Food Balances (2010-)	646	Rwanda	5511	Production	S2657	Beverages, Fermented	2016	2016	1000 tonnes	82	I	Imputed value
FBS	Food Balances (2010-)	646	Rwanda	5142	Food	S2657	Beverages, Fermented	2016	2016	1000 tonnes	74	I	Imputed value
FBS	Food Balances (2010-)	646	Rwanda	5142	Food	S2658	Beverages, Alcoholic	2016	2016	1000 tonnes	2	I	Imputed value
FBS	Food Balances (2010-)	646	Rwanda	5142	Food	S2680	Infant food	2016	2016	1000 tonnes	0	I	Imputed value
FBS	Food Balances (2010-)	646	Rwanda	5142	Food	S2899	Miscellaneous	2016	2016	1000 tonnes	7	I	Imputed value
FBS	Food Balances (2010-)	646	Rwanda	5511	Production	S2511	Wheat and products	2017	2017	1000 tonnes	11	I	Imputed value
FBS	Food Balances (2010-)	646	Rwanda	5142	Food	S2511	Wheat and products	2017	2017	1000 tonnes	105	I	Imputed value
FBS	Food Balances (2010-)	646	Rwanda	5511	Production	S2807	Rice and products	2017	2017	1000 tonnes	109	I	Imputed value
FBS	Food Balances (2010-)	646	Rwanda	5142	Food	S2807	Rice and products	2017	2017	1000 tonnes	151	I	Imputed value
FBS	Food Balances (2010-)	646	Rwanda	5511	Production	S2513	Barley and products	2017	2017	1000 tonnes	0	I	Imputed value
FBS	Food Balances (2010-)	646	Rwanda	5142	Food	S2513	Barley and products	2017	2017	1000 tonnes	0	I	Imputed value
FBS	Food Balances (2010-)	646	Rwanda	5511	Production	S2514	Maize and products	2017	2017	1000 tonnes	358	I	Imputed value
FBS	Food Balances (2010-)	646	Rwanda	5142	Food	S2514	Maize and products	2017	2017	1000 tonnes	292	I	Imputed value
FBS	Food Balances (2010-)	646	Rwanda	5511	Production	S2515	Rye and products	2017	2017	1000 tonnes	0	I	Imputed value
FBS	Food Balances (2010-)	646	Rwanda	5142	Food	S2515	Rye and products	2017	2017	1000 tonnes	0	I	Imputed value
FBS	Food Balances (2010-)	646	Rwanda	5142	Food	S2516	Oats	2017	2017	1000 tonnes	0	I	Imputed value
FBS	Food Balances (2010-)	646	Rwanda	5511	Production	S2517	Millet and products	2017	2017	1000 tonnes	5	I	Imputed value
FBS	Food Balances (2010-)	646	Rwanda	5142	Food	S2517	Millet and products	2017	2017	1000 tonnes	5	I	Imputed value
FBS	Food Balances (2010-)	646	Rwanda	5511	Production	S2518	Sorghum and products	2017	2017	1000 tonnes	151	I	Imputed value
FBS	Food Balances (2010-)	646	Rwanda	5142	Food	S2518	Sorghum and products	2017	2017	1000 tonnes	118	I	Imputed value
FBS	Food Balances (2010-)	646	Rwanda	5142	Food	S2520	Cereals, Other	2017	2017	1000 tonnes	0	I	Imputed value
FBS	Food Balances (2010-)	646	Rwanda	5511	Production	S2532	Cassava and products	2017	2017	1000 tonnes	1042	I	Imputed value
FBS	Food Balances (2010-)	646	Rwanda	5142	Food	S2532	Cassava and products	2017	2017	1000 tonnes	1070	I	Imputed value
FBS	Food Balances (2010-)	646	Rwanda	5511	Production	S2531	Potatoes and products	2017	2017	1000 tonnes	846	I	Imputed value
FBS	Food Balances (2010-)	646	Rwanda	5142	Food	S2531	Potatoes and products	2017	2017	1000 tonnes	1386	I	Imputed value
FBS	Food Balances (2010-)	646	Rwanda	5511	Production	S2533	Sweet potatoes	2017	2017	1000 tonnes	1079	I	Imputed value
FBS	Food Balances (2010-)	646	Rwanda	5142	Food	S2533	Sweet potatoes	2017	2017	1000 tonnes	922	I	Imputed value
FBS	Food Balances (2010-)	646	Rwanda	5511	Production	S2535	Yams	2017	2017	1000 tonnes	50	I	Imputed value
FBS	Food Balances (2010-)	646	Rwanda	5142	Food	S2535	Yams	2017	2017	1000 tonnes	42	I	Imputed value
FBS	Food Balances (2010-)	646	Rwanda	5511	Production	S2534	Roots, Other	2017	2017	1000 tonnes	215	I	Imputed value
FBS	Food Balances (2010-)	646	Rwanda	5142	Food	S2534	Roots, Other	2017	2017	1000 tonnes	129	I	Imputed value
FBS	Food Balances (2010-)	646	Rwanda	5511	Production	S2536	Sugar cane	2017	2017	1000 tonnes	107	I	Imputed value
FBS	Food Balances (2010-)	646	Rwanda	5142	Food	S2536	Sugar cane	2017	2017	1000 tonnes	0	I	Imputed value
FBS	Food Balances (2010-)	646	Rwanda	5511	Production	S2542	Sugar (Raw Equivalent)	2017	2017	1000 tonnes	10	I	Imputed value
FBS	Food Balances (2010-)	646	Rwanda	5142	Food	S2542	Sugar (Raw Equivalent)	2017	2017	1000 tonnes	102	I	Imputed value
FBS	Food Balances (2010-)	646	Rwanda	5511	Production	S2543	Sweeteners, Other	2017	2017	1000 tonnes	16	I	Imputed value
FBS	Food Balances (2010-)	646	Rwanda	5142	Food	S2543	Sweeteners, Other	2017	2017	1000 tonnes	6	I	Imputed value
FBS	Food Balances (2010-)	646	Rwanda	5511	Production	S2745	Honey	2017	2017	1000 tonnes	5	I	Imputed value
FBS	Food Balances (2010-)	646	Rwanda	5142	Food	S2745	Honey	2017	2017	1000 tonnes	6	I	Imputed value
FBS	Food Balances (2010-)	646	Rwanda	5511	Production	S2546	Beans	2017	2017	1000 tonnes	456	I	Imputed value
FBS	Food Balances (2010-)	646	Rwanda	5142	Food	S2546	Beans	2017	2017	1000 tonnes	431	I	Imputed value
FBS	Food Balances (2010-)	646	Rwanda	5511	Production	S2547	Peas	2017	2017	1000 tonnes	12	I	Imputed value
FBS	Food Balances (2010-)	646	Rwanda	5142	Food	S2547	Peas	2017	2017	1000 tonnes	11	I	Imputed value
FBS	Food Balances (2010-)	646	Rwanda	5142	Food	S2549	Pulses, Other and products	2017	2017	1000 tonnes	0	I	Imputed value
FBS	Food Balances (2010-)	646	Rwanda	5142	Food	S2551	Nuts and products	2017	2017	1000 tonnes	0	I	Imputed value
FBS	Food Balances (2010-)	646	Rwanda	5511	Production	S2555	Soyabeans	2017	2017	1000 tonnes	24	I	Imputed value
FBS	Food Balances (2010-)	646	Rwanda	5142	Food	S2555	Soyabeans	2017	2017	1000 tonnes	28	I	Imputed value
FBS	Food Balances (2010-)	646	Rwanda	5511	Production	S2552	Groundnuts	2017	2017	1000 tonnes	21	I	Imputed value
FBS	Food Balances (2010-)	646	Rwanda	5142	Food	S2552	Groundnuts	2017	2017	1000 tonnes	14	I	Imputed value
FBS	Food Balances (2010-)	646	Rwanda	5511	Production	S2558	Rape and Mustardseed	2017	2017	1000 tonnes	0	I	Imputed value
FBS	Food Balances (2010-)	646	Rwanda	5142	Food	S2558	Rape and Mustardseed	2017	2017	1000 tonnes	0	I	Imputed value
FBS	Food Balances (2010-)	646	Rwanda	5142	Food	S2560	Coconuts - Incl Copra	2017	2017	1000 tonnes	0	I	Imputed value
FBS	Food Balances (2010-)	646	Rwanda	5142	Food	S2561	Sesame seed	2017	2017	1000 tonnes	0	I	Imputed value
FBS	Food Balances (2010-)	646	Rwanda	5142	Food	S2563	Olives (including preserved)	2017	2017	1000 tonnes	0	I	Imputed value
FBS	Food Balances (2010-)	646	Rwanda	5142	Food	S2571	Soyabean Oil	2017	2017	1000 tonnes	1	I	Imputed value
FBS	Food Balances (2010-)	646	Rwanda	5511	Production	S2572	Groundnut Oil	2017	2017	1000 tonnes	2	I	Imputed value
FBS	Food Balances (2010-)	646	Rwanda	5142	Food	S2572	Groundnut Oil	2017	2017	1000 tonnes	2	I	Imputed value
FBS	Food Balances (2010-)	646	Rwanda	5142	Food	S2573	Sunflowerseed Oil	2017	2017	1000 tonnes	2	I	Imputed value
FBS	Food Balances (2010-)	646	Rwanda	5142	Food	S2574	Rape and Mustard Oil	2017	2017	1000 tonnes	0	I	Imputed value
FBS	Food Balances (2010-)	646	Rwanda	5142	Food	S2575	Cottonseed Oil	2017	2017	1000 tonnes	0	I	Imputed value
FBS	Food Balances (2010-)	646	Rwanda	5142	Food	S2576	Palmkernel Oil	2017	2017	1000 tonnes	0	I	Imputed value
FBS	Food Balances (2010-)	646	Rwanda	5142	Food	S2577	Palm Oil	2017	2017	1000 tonnes	37	I	Imputed value
FBS	Food Balances (2010-)	646	Rwanda	5142	Food	S2578	Coconut Oil	2017	2017	1000 tonnes	0	I	Imputed value
FBS	Food Balances (2010-)	646	Rwanda	5142	Food	S2579	Sesameseed Oil	2017	2017	1000 tonnes	0	I	Imputed value
FBS	Food Balances (2010-)	646	Rwanda	5142	Food	S2580	Olive Oil	2017	2017	1000 tonnes	0	I	Imputed value
FBS	Food Balances (2010-)	646	Rwanda	5142	Food	S2581	Ricebran Oil	2017	2017	1000 tonnes	0	I	Imputed value
FBS	Food Balances (2010-)	646	Rwanda	5142	Food	S2582	Maize Germ Oil	2017	2017	1000 tonnes	0	I	Imputed value
FBS	Food Balances (2010-)	646	Rwanda	5142	Food	S2586	Oilcrops Oil, Other	2017	2017	1000 tonnes	0	I	Imputed value
FBS	Food Balances (2010-)	646	Rwanda	5511	Production	S2601	Tomatoes and products	2017	2017	1000 tonnes	97	I	Imputed value
FBS	Food Balances (2010-)	646	Rwanda	5142	Food	S2601	Tomatoes and products	2017	2017	1000 tonnes	90	I	Imputed value
FBS	Food Balances (2010-)	646	Rwanda	5511	Production	S2602	Onions	2017	2017	1000 tonnes	12	I	Imputed value
FBS	Food Balances (2010-)	646	Rwanda	5142	Food	S2602	Onions	2017	2017	1000 tonnes	14	I	Imputed value
FBS	Food Balances (2010-)	646	Rwanda	5511	Production	S2605	Vegetables, other	2017	2017	1000 tonnes	483	I	Imputed value
FBS	Food Balances (2010-)	646	Rwanda	5142	Food	S2605	Vegetables, other	2017	2017	1000 tonnes	436	I	Imputed value
FBS	Food Balances (2010-)	646	Rwanda	5511	Production	S2611	Oranges, Mandarines	2017	2017	1000 tonnes	3	I	Imputed value
FBS	Food Balances (2010-)	646	Rwanda	5142	Food	S2611	Oranges, Mandarines	2017	2017	1000 tonnes	6	I	Imputed value
FBS	Food Balances (2010-)	646	Rwanda	5511	Production	S2612	Lemons, Limes and products	2017	2017	1000 tonnes	5	I	Imputed value
FBS	Food Balances (2010-)	646	Rwanda	5142	Food	S2612	Lemons, Limes and products	2017	2017	1000 tonnes	5	I	Imputed value
FBS	Food Balances (2010-)	646	Rwanda	5142	Food	S2613	Grapefruit and products	2017	2017	1000 tonnes	0	I	Imputed value
FBS	Food Balances (2010-)	646	Rwanda	5142	Food	S2614	Citrus, Other	2017	2017	1000 tonnes	0	I	Imputed value
FBS	Food Balances (2010-)	646	Rwanda	5511	Production	S2615	Bananas	2017	2017	1000 tonnes	1739	I	Imputed value
FBS	Food Balances (2010-)	646	Rwanda	5142	Food	S2615	Bananas	2017	2017	1000 tonnes	1262	I	Imputed value
FBS	Food Balances (2010-)	646	Rwanda	5511	Production	S2616	Plantains	2017	2017	1000 tonnes	731	I	Imputed value
FBS	Food Balances (2010-)	646	Rwanda	5142	Food	S2616	Plantains	2017	2017	1000 tonnes	671	I	Imputed value
FBS	Food Balances (2010-)	646	Rwanda	5142	Food	S2617	Apples and products	2017	2017	1000 tonnes	1	I	Imputed value
FBS	Food Balances (2010-)	646	Rwanda	5511	Production	S2618	Pineapples and products	2017	2017	1000 tonnes	19	I	Imputed value
FBS	Food Balances (2010-)	646	Rwanda	5142	Food	S2618	Pineapples and products	2017	2017	1000 tonnes	18	I	Imputed value
FBS	Food Balances (2010-)	646	Rwanda	5142	Food	S2619	Dates	2017	2017	1000 tonnes	0	I	Imputed value
FBS	Food Balances (2010-)	646	Rwanda	5142	Food	S2620	Grapes and products (excl wine)	2017	2017	1000 tonnes	0	I	Imputed value
FBS	Food Balances (2010-)	646	Rwanda	5511	Production	S2625	Fruits, other	2017	2017	1000 tonnes	126	I	Imputed value
FBS	Food Balances (2010-)	646	Rwanda	5142	Food	S2625	Fruits, other	2017	2017	1000 tonnes	119	I	Imputed value
FBS	Food Balances (2010-)	646	Rwanda	5511	Production	S2630	Coffee and products	2017	2017	1000 tonnes	32	I	Imputed value
FBS	Food Balances (2010-)	646	Rwanda	5142	Food	S2630	Coffee and products	2017	2017	1000 tonnes	7	I	Imputed value
FBS	Food Balances (2010-)	646	Rwanda	5142	Food	S2633	Cocoa Beans and products	2017	2017	1000 tonnes	0	I	Imputed value
FBS	Food Balances (2010-)	646	Rwanda	5511	Production	S2635	Tea (including mate)	2017	2017	1000 tonnes	28	I	Imputed value
FBS	Food Balances (2010-)	646	Rwanda	5142	Food	S2635	Tea (including mate)	2017	2017	1000 tonnes	0	I	Imputed value
FBS	Food Balances (2010-)	646	Rwanda	5511	Production	S2640	Pepper	2017	2017	1000 tonnes	3	I	Imputed value
FBS	Food Balances (2010-)	646	Rwanda	5142	Food	S2640	Pepper	2017	2017	1000 tonnes	2	I	Imputed value
FBS	Food Balances (2010-)	646	Rwanda	5142	Food	S2641	Pimento	2017	2017	1000 tonnes	0	I	Imputed value
FBS	Food Balances (2010-)	646	Rwanda	5142	Food	S2642	Cloves	2017	2017	1000 tonnes	0	I	Imputed value
FBS	Food Balances (2010-)	646	Rwanda	5511	Production	S2645	Spices, Other	2017	2017	1000 tonnes	0	I	Imputed value
FBS	Food Balances (2010-)	646	Rwanda	5142	Food	S2645	Spices, Other	2017	2017	1000 tonnes	1	I	Imputed value
FBS	Food Balances (2010-)	646	Rwanda	5142	Food	S2655	Wine	2017	2017	1000 tonnes	1	I	Imputed value
FBS	Food Balances (2010-)	646	Rwanda	5511	Production	S2656	Beer	2017	2017	1000 tonnes	150	I	Imputed value
FBS	Food Balances (2010-)	646	Rwanda	5142	Food	S2656	Beer	2017	2017	1000 tonnes	129	I	Imputed value
FBS	Food Balances (2010-)	646	Rwanda	5511	Production	S2657	Beverages, Fermented	2017	2017	1000 tonnes	82	I	Imputed value
FBS	Food Balances (2010-)	646	Rwanda	5142	Food	S2657	Beverages, Fermented	2017	2017	1000 tonnes	74	I	Imputed value
FBS	Food Balances (2010-)	646	Rwanda	5142	Food	S2658	Beverages, Alcoholic	2017	2017	1000 tonnes	3	I	Imputed value
FBS	Food Balances (2010-)	646	Rwanda	5142	Food	S2680	Infant food	2017	2017	1000 tonnes	0	I	Imputed value
FBS	Food Balances (2010-)	646	Rwanda	5142	Food	S2899	Miscellaneous	2017	2017	1000 tonnes	7	I	Imputed value
FBS	Food Balances (2010-)	646	Rwanda	5511	Production	S2511	Wheat and products	2018	2018	1000 tonnes	11	I	Imputed value
FBS	Food Balances (2010-)	646	Rwanda	5142	Food	S2511	Wheat and products	2018	2018	1000 tonnes	121	I	Imputed value
FBS	Food Balances (2010-)	646	Rwanda	5511	Production	S2807	Rice and products	2018	2018	1000 tonnes	120	I	Imputed value
FBS	Food Balances (2010-)	646	Rwanda	5142	Food	S2807	Rice and products	2018	2018	1000 tonnes	153	I	Imputed value
FBS	Food Balances (2010-)	646	Rwanda	5511	Production	S2513	Barley and products	2018	2018	1000 tonnes	0	I	Imputed value
FBS	Food Balances (2010-)	646	Rwanda	5142	Food	S2513	Barley and products	2018	2018	1000 tonnes	0	I	Imputed value
FBS	Food Balances (2010-)	646	Rwanda	5511	Production	S2514	Maize and products	2018	2018	1000 tonnes	410	I	Imputed value
FBS	Food Balances (2010-)	646	Rwanda	5142	Food	S2514	Maize and products	2018	2018	1000 tonnes	290	I	Imputed value
FBS	Food Balances (2010-)	646	Rwanda	5511	Production	S2515	Rye and products	2018	2018	1000 tonnes	0	I	Imputed value
FBS	Food Balances (2010-)	646	Rwanda	5142	Food	S2515	Rye and products	2018	2018	1000 tonnes	0	I	Imputed value
FBS	Food Balances (2010-)	646	Rwanda	5142	Food	S2516	Oats	2018	2018	1000 tonnes	0	I	Imputed value
FBS	Food Balances (2010-)	646	Rwanda	5511	Production	S2517	Millet and products	2018	2018	1000 tonnes	5	I	Imputed value
FBS	Food Balances (2010-)	646	Rwanda	5142	Food	S2517	Millet and products	2018	2018	1000 tonnes	5	I	Imputed value
FBS	Food Balances (2010-)	646	Rwanda	5511	Production	S2518	Sorghum and products	2018	2018	1000 tonnes	160	I	Imputed value
FBS	Food Balances (2010-)	646	Rwanda	5142	Food	S2518	Sorghum and products	2018	2018	1000 tonnes	130	I	Imputed value
FBS	Food Balances (2010-)	646	Rwanda	5511	Production	S2520	Cereals, Other	2018	2018	1000 tonnes	0	I	Imputed value
FBS	Food Balances (2010-)	646	Rwanda	5142	Food	S2520	Cereals, Other	2018	2018	1000 tonnes	0	I	Imputed value
FBS	Food Balances (2010-)	646	Rwanda	5511	Production	S2532	Cassava and products	2018	2018	1000 tonnes	1042	I	Imputed value
FBS	Food Balances (2010-)	646	Rwanda	5142	Food	S2532	Cassava and products	2018	2018	1000 tonnes	1070	I	Imputed value
FBS	Food Balances (2010-)	646	Rwanda	5511	Production	S2531	Potatoes and products	2018	2018	1000 tonnes	847	I	Imputed value
FBS	Food Balances (2010-)	646	Rwanda	5142	Food	S2531	Potatoes and products	2018	2018	1000 tonnes	1402	I	Imputed value
FBS	Food Balances (2010-)	646	Rwanda	5511	Production	S2533	Sweet potatoes	2018	2018	1000 tonnes	1082	I	Imputed value
FBS	Food Balances (2010-)	646	Rwanda	5142	Food	S2533	Sweet potatoes	2018	2018	1000 tonnes	925	I	Imputed value
FBS	Food Balances (2010-)	646	Rwanda	5511	Production	S2535	Yams	2018	2018	1000 tonnes	54	I	Imputed value
FBS	Food Balances (2010-)	646	Rwanda	5142	Food	S2535	Yams	2018	2018	1000 tonnes	44	I	Imputed value
FBS	Food Balances (2010-)	646	Rwanda	5511	Production	S2534	Roots, Other	2018	2018	1000 tonnes	223	I	Imputed value
FBS	Food Balances (2010-)	646	Rwanda	5142	Food	S2534	Roots, Other	2018	2018	1000 tonnes	148	I	Imputed value
FBS	Food Balances (2010-)	646	Rwanda	5511	Production	S2536	Sugar cane	2018	2018	1000 tonnes	117	I	Imputed value
FBS	Food Balances (2010-)	646	Rwanda	5142	Food	S2536	Sugar cane	2018	2018	1000 tonnes	0	I	Imputed value
FBS	Food Balances (2010-)	646	Rwanda	5511	Production	S2542	Sugar (Raw Equivalent)	2018	2018	1000 tonnes	11	I	Imputed value
FBS	Food Balances (2010-)	646	Rwanda	5142	Food	S2542	Sugar (Raw Equivalent)	2018	2018	1000 tonnes	117	I	Imputed value
FBS	Food Balances (2010-)	646	Rwanda	5511	Production	S2543	Sweeteners, Other	2018	2018	1000 tonnes	9	I	Imputed value
FBS	Food Balances (2010-)	646	Rwanda	5142	Food	S2543	Sweeteners, Other	2018	2018	1000 tonnes	20	I	Imputed value
FBS	Food Balances (2010-)	646	Rwanda	5511	Production	S2745	Honey	2018	2018	1000 tonnes	5	I	Imputed value
FBS	Food Balances (2010-)	646	Rwanda	5142	Food	S2745	Honey	2018	2018	1000 tonnes	6	I	Imputed value
FBS	Food Balances (2010-)	646	Rwanda	5511	Production	S2546	Beans	2018	2018	1000 tonnes	454	I	Imputed value
FBS	Food Balances (2010-)	646	Rwanda	5142	Food	S2546	Beans	2018	2018	1000 tonnes	438	I	Imputed value
FBS	Food Balances (2010-)	646	Rwanda	5511	Production	S2547	Peas	2018	2018	1000 tonnes	12	I	Imputed value
FBS	Food Balances (2010-)	646	Rwanda	5142	Food	S2547	Peas	2018	2018	1000 tonnes	11	I	Imputed value
FBS	Food Balances (2010-)	646	Rwanda	5142	Food	S2549	Pulses, Other and products	2018	2018	1000 tonnes	0	I	Imputed value
FBS	Food Balances (2010-)	646	Rwanda	5142	Food	S2551	Nuts and products	2018	2018	1000 tonnes	0	I	Imputed value
FBS	Food Balances (2010-)	646	Rwanda	5511	Production	S2555	Soyabeans	2018	2018	1000 tonnes	24	I	Imputed value
FBS	Food Balances (2010-)	646	Rwanda	5142	Food	S2555	Soyabeans	2018	2018	1000 tonnes	24	I	Imputed value
FBS	Food Balances (2010-)	646	Rwanda	5511	Production	S2552	Groundnuts	2018	2018	1000 tonnes	21	I	Imputed value
FBS	Food Balances (2010-)	646	Rwanda	5142	Food	S2552	Groundnuts	2018	2018	1000 tonnes	15	I	Imputed value
FBS	Food Balances (2010-)	646	Rwanda	5511	Production	S2558	Rape and Mustardseed	2018	2018	1000 tonnes	0	I	Imputed value
FBS	Food Balances (2010-)	646	Rwanda	5142	Food	S2558	Rape and Mustardseed	2018	2018	1000 tonnes	0	I	Imputed value
FBS	Food Balances (2010-)	646	Rwanda	5142	Food	S2560	Coconuts - Incl Copra	2018	2018	1000 tonnes	0	I	Imputed value
FBS	Food Balances (2010-)	646	Rwanda	5142	Food	S2561	Sesame seed	2018	2018	1000 tonnes	0	I	Imputed value
FBS	Food Balances (2010-)	646	Rwanda	5142	Food	S2563	Olives (including preserved)	2018	2018	1000 tonnes	0	I	Imputed value
FBS	Food Balances (2010-)	646	Rwanda	5142	Food	S2571	Soyabean Oil	2018	2018	1000 tonnes	2	I	Imputed value
FBS	Food Balances (2010-)	646	Rwanda	5511	Production	S2572	Groundnut Oil	2018	2018	1000 tonnes	2	I	Imputed value
FBS	Food Balances (2010-)	646	Rwanda	5142	Food	S2572	Groundnut Oil	2018	2018	1000 tonnes	2	I	Imputed value
FBS	Food Balances (2010-)	646	Rwanda	5142	Food	S2573	Sunflowerseed Oil	2018	2018	1000 tonnes	2	I	Imputed value
FBS	Food Balances (2010-)	646	Rwanda	5142	Food	S2574	Rape and Mustard Oil	2018	2018	1000 tonnes	0	I	Imputed value
FBS	Food Balances (2010-)	646	Rwanda	5142	Food	S2575	Cottonseed Oil	2018	2018	1000 tonnes	0	I	Imputed value
FBS	Food Balances (2010-)	646	Rwanda	5142	Food	S2576	Palmkernel Oil	2018	2018	1000 tonnes	0	I	Imputed value
FBS	Food Balances (2010-)	646	Rwanda	5142	Food	S2577	Palm Oil	2018	2018	1000 tonnes	36	I	Imputed value
FBS	Food Balances (2010-)	646	Rwanda	5142	Food	S2578	Coconut Oil	2018	2018	1000 tonnes	0	I	Imputed value
FBS	Food Balances (2010-)	646	Rwanda	5142	Food	S2579	Sesameseed Oil	2018	2018	1000 tonnes	0	I	Imputed value
FBS	Food Balances (2010-)	646	Rwanda	5142	Food	S2580	Olive Oil	2018	2018	1000 tonnes	0	I	Imputed value
FBS	Food Balances (2010-)	646	Rwanda	5142	Food	S2581	Ricebran Oil	2018	2018	1000 tonnes	0	I	Imputed value
FBS	Food Balances (2010-)	646	Rwanda	5142	Food	S2582	Maize Germ Oil	2018	2018	1000 tonnes	0	I	Imputed value
FBS	Food Balances (2010-)	646	Rwanda	5142	Food	S2586	Oilcrops Oil, Other	2018	2018	1000 tonnes	0	I	Imputed value
FBS	Food Balances (2010-)	646	Rwanda	5511	Production	S2601	Tomatoes and products	2018	2018	1000 tonnes	108	I	Imputed value
FBS	Food Balances (2010-)	646	Rwanda	5142	Food	S2601	Tomatoes and products	2018	2018	1000 tonnes	100	I	Imputed value
FBS	Food Balances (2010-)	646	Rwanda	5511	Production	S2602	Onions	2018	2018	1000 tonnes	14	I	Imputed value
FBS	Food Balances (2010-)	646	Rwanda	5142	Food	S2602	Onions	2018	2018	1000 tonnes	15	I	Imputed value
FBS	Food Balances (2010-)	646	Rwanda	5511	Production	S2605	Vegetables, other	2018	2018	1000 tonnes	476	I	Imputed value
FBS	Food Balances (2010-)	646	Rwanda	5142	Food	S2605	Vegetables, other	2018	2018	1000 tonnes	435	I	Imputed value
FBS	Food Balances (2010-)	646	Rwanda	5511	Production	S2611	Oranges, Mandarines	2018	2018	1000 tonnes	3	I	Imputed value
FBS	Food Balances (2010-)	646	Rwanda	5142	Food	S2611	Oranges, Mandarines	2018	2018	1000 tonnes	8	I	Imputed value
FBS	Food Balances (2010-)	646	Rwanda	5511	Production	S2612	Lemons, Limes and products	2018	2018	1000 tonnes	7	I	Imputed value
FBS	Food Balances (2010-)	646	Rwanda	5142	Food	S2612	Lemons, Limes and products	2018	2018	1000 tonnes	7	I	Imputed value
FBS	Food Balances (2010-)	646	Rwanda	5142	Food	S2613	Grapefruit and products	2018	2018	1000 tonnes	0	I	Imputed value
FBS	Food Balances (2010-)	646	Rwanda	5142	Food	S2614	Citrus, Other	2018	2018	1000 tonnes	0	I	Imputed value
FBS	Food Balances (2010-)	646	Rwanda	5511	Production	S2615	Bananas	2018	2018	1000 tonnes	1770	I	Imputed value
FBS	Food Balances (2010-)	646	Rwanda	5142	Food	S2615	Bananas	2018	2018	1000 tonnes	1284	I	Imputed value
FBS	Food Balances (2010-)	646	Rwanda	5511	Production	S2616	Plantains	2018	2018	1000 tonnes	760	I	Imputed value
FBS	Food Balances (2010-)	646	Rwanda	5142	Food	S2616	Plantains	2018	2018	1000 tonnes	697	I	Imputed value
FBS	Food Balances (2010-)	646	Rwanda	5142	Food	S2617	Apples and products	2018	2018	1000 tonnes	1	I	Imputed value
FBS	Food Balances (2010-)	646	Rwanda	5511	Production	S2618	Pineapples and products	2018	2018	1000 tonnes	18	I	Imputed value
FBS	Food Balances (2010-)	646	Rwanda	5142	Food	S2618	Pineapples and products	2018	2018	1000 tonnes	17	I	Imputed value
FBS	Food Balances (2010-)	646	Rwanda	5142	Food	S2619	Dates	2018	2018	1000 tonnes	0	I	Imputed value
FBS	Food Balances (2010-)	646	Rwanda	5142	Food	S2620	Grapes and products (excl wine)	2018	2018	1000 tonnes	0	I	Imputed value
FBS	Food Balances (2010-)	646	Rwanda	5511	Production	S2625	Fruits, other	2018	2018	1000 tonnes	127	I	Imputed value
FBS	Food Balances (2010-)	646	Rwanda	5142	Food	S2625	Fruits, other	2018	2018	1000 tonnes	120	I	Imputed value
FBS	Food Balances (2010-)	646	Rwanda	5511	Production	S2630	Coffee and products	2018	2018	1000 tonnes	39	I	Imputed value
FBS	Food Balances (2010-)	646	Rwanda	5142	Food	S2630	Coffee and products	2018	2018	1000 tonnes	10	I	Imputed value
FBS	Food Balances (2010-)	646	Rwanda	5142	Food	S2633	Cocoa Beans and products	2018	2018	1000 tonnes	0	I	Imputed value
FBS	Food Balances (2010-)	646	Rwanda	5511	Production	S2635	Tea (including mate)	2018	2018	1000 tonnes	31	I	Imputed value
FBS	Food Balances (2010-)	646	Rwanda	5142	Food	S2635	Tea (including mate)	2018	2018	1000 tonnes	0	I	Imputed value
FBS	Food Balances (2010-)	646	Rwanda	5511	Production	S2640	Pepper	2018	2018	1000 tonnes	3	I	Imputed value
FBS	Food Balances (2010-)	646	Rwanda	5142	Food	S2640	Pepper	2018	2018	1000 tonnes	2	I	Imputed value
FBS	Food Balances (2010-)	646	Rwanda	5142	Food	S2641	Pimento	2018	2018	1000 tonnes	0	I	Imputed value
FBS	Food Balances (2010-)	646	Rwanda	5511	Production	S2645	Spices, Other	2018	2018	1000 tonnes	0	I	Imputed value
FBS	Food Balances (2010-)	646	Rwanda	5142	Food	S2645	Spices, Other	2018	2018	1000 tonnes	2	I	Imputed value
FBS	Food Balances (2010-)	646	Rwanda	5142	Food	S2655	Wine	2018	2018	1000 tonnes	1	I	Imputed value
FBS	Food Balances (2010-)	646	Rwanda	5511	Production	S2656	Beer	2018	2018	1000 tonnes	200	I	Imputed value
FBS	Food Balances (2010-)	646	Rwanda	5142	Food	S2656	Beer	2018	2018	1000 tonnes	141	I	Imputed value
FBS	Food Balances (2010-)	646	Rwanda	5511	Production	S2657	Beverages, Fermented	2018	2018	1000 tonnes	90	I	Imputed value
FBS	Food Balances (2010-)	646	Rwanda	5142	Food	S2657	Beverages, Fermented	2018	2018	1000 tonnes	81	I	Imputed value
FBS	Food Balances (2010-)	646	Rwanda	5142	Food	S2658	Beverages, Alcoholic	2018	2018	1000 tonnes	3	I	Imputed value
FBS	Food Balances (2010-)	646	Rwanda	5142	Food	S2680	Infant food	2018	2018	1000 tonnes	0	I	Imputed value
FBS	Food Balances (2010-)	646	Rwanda	5142	Food	S2899	Miscellaneous	2018	2018	1000 tonnes	7	I	Imputed value
FBS	Food Balances (2010-)	646	Rwanda	5511	Production	S2511	Wheat and products	2019	2019	1000 tonnes	16	I	Imputed value
FBS	Food Balances (2010-)	646	Rwanda	5142	Food	S2511	Wheat and products	2019	2019	1000 tonnes	121	I	Imputed value
FBS	Food Balances (2010-)	646	Rwanda	5511	Production	S2807	Rice and products	2019	2019	1000 tonnes	132	I	Imputed value
FBS	Food Balances (2010-)	646	Rwanda	5142	Food	S2807	Rice and products	2019	2019	1000 tonnes	187	I	Imputed value
FBS	Food Balances (2010-)	646	Rwanda	5511	Production	S2513	Barley and products	2019	2019	1000 tonnes	0	I	Imputed value
FBS	Food Balances (2010-)	646	Rwanda	5142	Food	S2513	Barley and products	2019	2019	1000 tonnes	0	I	Imputed value
FBS	Food Balances (2010-)	646	Rwanda	5511	Production	S2514	Maize and products	2019	2019	1000 tonnes	421	I	Imputed value
FBS	Food Balances (2010-)	646	Rwanda	5142	Food	S2514	Maize and products	2019	2019	1000 tonnes	328	I	Imputed value
FBS	Food Balances (2010-)	646	Rwanda	5511	Production	S2515	Rye and products	2019	2019	1000 tonnes	0	I	Imputed value
FBS	Food Balances (2010-)	646	Rwanda	5142	Food	S2515	Rye and products	2019	2019	1000 tonnes	0	I	Imputed value
FBS	Food Balances (2010-)	646	Rwanda	5142	Food	S2516	Oats	2019	2019	1000 tonnes	0	I	Imputed value
FBS	Food Balances (2010-)	646	Rwanda	5511	Production	S2517	Millet and products	2019	2019	1000 tonnes	5	I	Imputed value
FBS	Food Balances (2010-)	646	Rwanda	5142	Food	S2517	Millet and products	2019	2019	1000 tonnes	5	I	Imputed value
FBS	Food Balances (2010-)	646	Rwanda	5511	Production	S2518	Sorghum and products	2019	2019	1000 tonnes	160	I	Imputed value
FBS	Food Balances (2010-)	646	Rwanda	5142	Food	S2518	Sorghum and products	2019	2019	1000 tonnes	147	I	Imputed value
FBS	Food Balances (2010-)	646	Rwanda	5511	Production	S2520	Cereals, Other	2019	2019	1000 tonnes	0	I	Imputed value
FBS	Food Balances (2010-)	646	Rwanda	5142	Food	S2520	Cereals, Other	2019	2019	1000 tonnes	0	I	Imputed value
FBS	Food Balances (2010-)	646	Rwanda	5511	Production	S2532	Cassava and products	2019	2019	1000 tonnes	1182	I	Imputed value
FBS	Food Balances (2010-)	646	Rwanda	5142	Food	S2532	Cassava and products	2019	2019	1000 tonnes	1258	I	Imputed value
FBS	Food Balances (2010-)	646	Rwanda	5511	Production	S2531	Potatoes and products	2019	2019	1000 tonnes	973	I	Imputed value
FBS	Food Balances (2010-)	646	Rwanda	5142	Food	S2531	Potatoes and products	2019	2019	1000 tonnes	919	I	Imputed value
FBS	Food Balances (2010-)	646	Rwanda	5511	Production	S2533	Sweet potatoes	2019	2019	1000 tonnes	1248	I	Imputed value
FBS	Food Balances (2010-)	646	Rwanda	5142	Food	S2533	Sweet potatoes	2019	2019	1000 tonnes	1065	I	Imputed value
FBS	Food Balances (2010-)	646	Rwanda	5511	Production	S2535	Yams	2019	2019	1000 tonnes	61	I	Imputed value
FBS	Food Balances (2010-)	646	Rwanda	5142	Food	S2535	Yams	2019	2019	1000 tonnes	46	I	Imputed value
FBS	Food Balances (2010-)	646	Rwanda	5511	Production	S2534	Roots, Other	2019	2019	1000 tonnes	172	I	Imputed value
FBS	Food Balances (2010-)	646	Rwanda	5142	Food	S2534	Roots, Other	2019	2019	1000 tonnes	159	I	Imputed value
FBS	Food Balances (2010-)	646	Rwanda	5511	Production	S2536	Sugar cane	2019	2019	1000 tonnes	110	I	Imputed value
FBS	Food Balances (2010-)	646	Rwanda	5142	Food	S2536	Sugar cane	2019	2019	1000 tonnes	0	I	Imputed value
FBS	Food Balances (2010-)	646	Rwanda	5511	Production	S2542	Sugar (Raw Equivalent)	2019	2019	1000 tonnes	10	I	Imputed value
FBS	Food Balances (2010-)	646	Rwanda	5142	Food	S2542	Sugar (Raw Equivalent)	2019	2019	1000 tonnes	151	I	Imputed value
FBS	Food Balances (2010-)	646	Rwanda	5511	Production	S2543	Sweeteners, Other	2019	2019	1000 tonnes	14	I	Imputed value
FBS	Food Balances (2010-)	646	Rwanda	5142	Food	S2543	Sweeteners, Other	2019	2019	1000 tonnes	21	I	Imputed value
FBS	Food Balances (2010-)	646	Rwanda	5511	Production	S2745	Honey	2019	2019	1000 tonnes	5	I	Imputed value
FBS	Food Balances (2010-)	646	Rwanda	5142	Food	S2745	Honey	2019	2019	1000 tonnes	6	I	Imputed value
FBS	Food Balances (2010-)	646	Rwanda	5511	Production	S2546	Beans	2019	2019	1000 tonnes	484	I	Imputed value
FBS	Food Balances (2010-)	646	Rwanda	5142	Food	S2546	Beans	2019	2019	1000 tonnes	443	I	Imputed value
FBS	Food Balances (2010-)	646	Rwanda	5511	Production	S2547	Peas	2019	2019	1000 tonnes	15	I	Imputed value
FBS	Food Balances (2010-)	646	Rwanda	5142	Food	S2547	Peas	2019	2019	1000 tonnes	14	I	Imputed value
FBS	Food Balances (2010-)	646	Rwanda	5142	Food	S2549	Pulses, Other and products	2019	2019	1000 tonnes	0	I	Imputed value
FBS	Food Balances (2010-)	646	Rwanda	5142	Food	S2551	Nuts and products	2019	2019	1000 tonnes	0	I	Imputed value
FBS	Food Balances (2010-)	646	Rwanda	5511	Production	S2555	Soyabeans	2019	2019	1000 tonnes	25	I	Imputed value
FBS	Food Balances (2010-)	646	Rwanda	5142	Food	S2555	Soyabeans	2019	2019	1000 tonnes	26	I	Imputed value
FBS	Food Balances (2010-)	646	Rwanda	5511	Production	S2552	Groundnuts	2019	2019	1000 tonnes	20	I	Imputed value
FBS	Food Balances (2010-)	646	Rwanda	5142	Food	S2552	Groundnuts	2019	2019	1000 tonnes	13	I	Imputed value
FBS	Food Balances (2010-)	646	Rwanda	5511	Production	S2558	Rape and Mustardseed	2019	2019	1000 tonnes	0	I	Imputed value
FBS	Food Balances (2010-)	646	Rwanda	5142	Food	S2558	Rape and Mustardseed	2019	2019	1000 tonnes	0	I	Imputed value
FBS	Food Balances (2010-)	646	Rwanda	5142	Food	S2560	Coconuts - Incl Copra	2019	2019	1000 tonnes	0	I	Imputed value
FBS	Food Balances (2010-)	646	Rwanda	5142	Food	S2561	Sesame seed	2019	2019	1000 tonnes	0	I	Imputed value
FBS	Food Balances (2010-)	646	Rwanda	5142	Food	S2563	Olives (including preserved)	2019	2019	1000 tonnes	0	I	Imputed value
FBS	Food Balances (2010-)	646	Rwanda	5142	Food	S2571	Soyabean Oil	2019	2019	1000 tonnes	5	I	Imputed value
FBS	Food Balances (2010-)	646	Rwanda	5511	Production	S2572	Groundnut Oil	2019	2019	1000 tonnes	8	I	Imputed value
FBS	Food Balances (2010-)	646	Rwanda	5142	Food	S2572	Groundnut Oil	2019	2019	1000 tonnes	2	I	Imputed value
FBS	Food Balances (2010-)	646	Rwanda	5142	Food	S2573	Sunflowerseed Oil	2019	2019	1000 tonnes	7	I	Imputed value
FBS	Food Balances (2010-)	646	Rwanda	5142	Food	S2574	Rape and Mustard Oil	2019	2019	1000 tonnes	0	I	Imputed value
FBS	Food Balances (2010-)	646	Rwanda	5142	Food	S2575	Cottonseed Oil	2019	2019	1000 tonnes	0	I	Imputed value
FBS	Food Balances (2010-)	646	Rwanda	5142	Food	S2576	Palmkernel Oil	2019	2019	1000 tonnes	0	I	Imputed value
FBS	Food Balances (2010-)	646	Rwanda	5142	Food	S2577	Palm Oil	2019	2019	1000 tonnes	36	I	Imputed value
FBS	Food Balances (2010-)	646	Rwanda	5142	Food	S2578	Coconut Oil	2019	2019	1000 tonnes	0	I	Imputed value
FBS	Food Balances (2010-)	646	Rwanda	5142	Food	S2579	Sesameseed Oil	2019	2019	1000 tonnes	0	I	Imputed value
FBS	Food Balances (2010-)	646	Rwanda	5142	Food	S2580	Olive Oil	2019	2019	1000 tonnes	0	I	Imputed value
FBS	Food Balances (2010-)	646	Rwanda	5142	Food	S2581	Ricebran Oil	2019	2019	1000 tonnes	0	I	Imputed value
FBS	Food Balances (2010-)	646	Rwanda	5142	Food	S2582	Maize Germ Oil	2019	2019	1000 tonnes	0	I	Imputed value
FBS	Food Balances (2010-)	646	Rwanda	5142	Food	S2586	Oilcrops Oil, Other	2019	2019	1000 tonnes	0	I	Imputed value
FBS	Food Balances (2010-)	646	Rwanda	5511	Production	S2601	Tomatoes and products	2019	2019	1000 tonnes	106	I	Imputed value
FBS	Food Balances (2010-)	646	Rwanda	5142	Food	S2601	Tomatoes and products	2019	2019	1000 tonnes	98	I	Imputed value
FBS	Food Balances (2010-)	646	Rwanda	5511	Production	S2602	Onions	2019	2019	1000 tonnes	41	I	Imputed value
FBS	Food Balances (2010-)	646	Rwanda	5142	Food	S2602	Onions	2019	2019	1000 tonnes	39	I	Imputed value
FBS	Food Balances (2010-)	646	Rwanda	5511	Production	S2605	Vegetables, other	2019	2019	1000 tonnes	513	I	Imputed value
FBS	Food Balances (2010-)	646	Rwanda	5142	Food	S2605	Vegetables, other	2019	2019	1000 tonnes	464	I	Imputed value
FBS	Food Balances (2010-)	646	Rwanda	5511	Production	S2611	Oranges, Mandarines	2019	2019	1000 tonnes	4	I	Imputed value
FBS	Food Balances (2010-)	646	Rwanda	5142	Food	S2611	Oranges, Mandarines	2019	2019	1000 tonnes	7	I	Imputed value
FBS	Food Balances (2010-)	646	Rwanda	5511	Production	S2612	Lemons, Limes and products	2019	2019	1000 tonnes	7	I	Imputed value
FBS	Food Balances (2010-)	646	Rwanda	5142	Food	S2612	Lemons, Limes and products	2019	2019	1000 tonnes	7	I	Imputed value
FBS	Food Balances (2010-)	646	Rwanda	5142	Food	S2613	Grapefruit and products	2019	2019	1000 tonnes	0	I	Imputed value
FBS	Food Balances (2010-)	646	Rwanda	5142	Food	S2614	Citrus, Other	2019	2019	1000 tonnes	0	I	Imputed value
FBS	Food Balances (2010-)	646	Rwanda	5511	Production	S2615	Bananas	2019	2019	1000 tonnes	1047	I	Imputed value
FBS	Food Balances (2010-)	646	Rwanda	5142	Food	S2615	Bananas	2019	2019	1000 tonnes	759	I	Imputed value
FBS	Food Balances (2010-)	646	Rwanda	5511	Production	S2616	Plantains	2019	2019	1000 tonnes	819	I	Imputed value
FBS	Food Balances (2010-)	646	Rwanda	5142	Food	S2616	Plantains	2019	2019	1000 tonnes	750	I	Imputed value
FBS	Food Balances (2010-)	646	Rwanda	5142	Food	S2617	Apples and products	2019	2019	1000 tonnes	1	I	Imputed value
FBS	Food Balances (2010-)	646	Rwanda	5511	Production	S2618	Pineapples and products	2019	2019	1000 tonnes	36	I	Imputed value
FBS	Food Balances (2010-)	646	Rwanda	5142	Food	S2618	Pineapples and products	2019	2019	1000 tonnes	33	I	Imputed value
FBS	Food Balances (2010-)	646	Rwanda	5142	Food	S2619	Dates	2019	2019	1000 tonnes	0	I	Imputed value
FBS	Food Balances (2010-)	646	Rwanda	5142	Food	S2620	Grapes and products (excl wine)	2019	2019	1000 tonnes	0	I	Imputed value
FBS	Food Balances (2010-)	646	Rwanda	5511	Production	S2625	Fruits, other	2019	2019	1000 tonnes	117	I	Imputed value
FBS	Food Balances (2010-)	646	Rwanda	5142	Food	S2625	Fruits, other	2019	2019	1000 tonnes	110	I	Imputed value
FBS	Food Balances (2010-)	646	Rwanda	5511	Production	S2630	Coffee and products	2019	2019	1000 tonnes	29	I	Imputed value
FBS	Food Balances (2010-)	646	Rwanda	5142	Food	S2630	Coffee and products	2019	2019	1000 tonnes	4	I	Imputed value
FBS	Food Balances (2010-)	646	Rwanda	5142	Food	S2633	Cocoa Beans and products	2019	2019	1000 tonnes	0	I	Imputed value
FBS	Food Balances (2010-)	646	Rwanda	5511	Production	S2635	Tea (including mate)	2019	2019	1000 tonnes	30	I	Imputed value
FBS	Food Balances (2010-)	646	Rwanda	5142	Food	S2635	Tea (including mate)	2019	2019	1000 tonnes	0	I	Imputed value
FBS	Food Balances (2010-)	646	Rwanda	5511	Production	S2640	Pepper	2019	2019	1000 tonnes	3	I	Imputed value
FBS	Food Balances (2010-)	646	Rwanda	5142	Food	S2640	Pepper	2019	2019	1000 tonnes	2	I	Imputed value
FBS	Food Balances (2010-)	646	Rwanda	5142	Food	S2641	Pimento	2019	2019	1000 tonnes	0	I	Imputed value
FBS	Food Balances (2010-)	646	Rwanda	5511	Production	S2645	Spices, Other	2019	2019	1000 tonnes	0	I	Imputed value
FBS	Food Balances (2010-)	646	Rwanda	5142	Food	S2645	Spices, Other	2019	2019	1000 tonnes	2	I	Imputed value
FBS	Food Balances (2010-)	646	Rwanda	5142	Food	S2655	Wine	2019	2019	1000 tonnes	2	I	Imputed value
FBS	Food Balances (2010-)	646	Rwanda	5511	Production	S2656	Beer	2019	2019	1000 tonnes	220	I	Imputed value
FBS	Food Balances (2010-)	646	Rwanda	5142	Food	S2656	Beer	2019	2019	1000 tonnes	191	I	Imputed value
FBS	Food Balances (2010-)	646	Rwanda	5511	Production	S2657	Beverages, Fermented	2019	2019	1000 tonnes	102	I	Imputed value
FBS	Food Balances (2010-)	646	Rwanda	5142	Food	S2657	Beverages, Fermented	2019	2019	1000 tonnes	102	I	Imputed value
FBS	Food Balances (2010-)	646	Rwanda	5142	Food	S2658	Beverages, Alcoholic	2019	2019	1000 tonnes	3	I	Imputed value
FBS	Food Balances (2010-)	646	Rwanda	5142	Food	S2680	Infant food	2019	2019	1000 tonnes	0	I	Imputed value
FBS	Food Balances (2010-)	646	Rwanda	5142	Food	S2899	Miscellaneous	2019	2019	1000 tonnes	7	I	Imputed value
FBS	Food Balances (2010-)	646	Rwanda	5511	Production	S2511	Wheat and products	2020	2020	1000 tonnes	13	I	Imputed value
FBS	Food Balances (2010-)	646	Rwanda	5142	Food	S2511	Wheat and products	2020	2020	1000 tonnes	109	I	Imputed value
FBS	Food Balances (2010-)	646	Rwanda	5511	Production	S2807	Rice and products	2020	2020	1000 tonnes	117	I	Imputed value
FBS	Food Balances (2010-)	646	Rwanda	5142	Food	S2807	Rice and products	2020	2020	1000 tonnes	207	I	Imputed value
FBS	Food Balances (2010-)	646	Rwanda	5511	Production	S2513	Barley and products	2020	2020	1000 tonnes	0	I	Imputed value
FBS	Food Balances (2010-)	646	Rwanda	5142	Food	S2513	Barley and products	2020	2020	1000 tonnes	0	I	Imputed value
FBS	Food Balances (2010-)	646	Rwanda	5511	Production	S2514	Maize and products	2020	2020	1000 tonnes	449	I	Imputed value
FBS	Food Balances (2010-)	646	Rwanda	5142	Food	S2514	Maize and products	2020	2020	1000 tonnes	363	I	Imputed value
FBS	Food Balances (2010-)	646	Rwanda	5511	Production	S2515	Rye and products	2020	2020	1000 tonnes	0	I	Imputed value
FBS	Food Balances (2010-)	646	Rwanda	5142	Food	S2515	Rye and products	2020	2020	1000 tonnes	0	I	Imputed value
FBS	Food Balances (2010-)	646	Rwanda	5142	Food	S2516	Oats	2020	2020	1000 tonnes	0	I	Imputed value
FBS	Food Balances (2010-)	646	Rwanda	5511	Production	S2517	Millet and products	2020	2020	1000 tonnes	5	I	Imputed value
FBS	Food Balances (2010-)	646	Rwanda	5142	Food	S2517	Millet and products	2020	2020	1000 tonnes	5	I	Imputed value
FBS	Food Balances (2010-)	646	Rwanda	5511	Production	S2518	Sorghum and products	2020	2020	1000 tonnes	170	I	Imputed value
FBS	Food Balances (2010-)	646	Rwanda	5142	Food	S2518	Sorghum and products	2020	2020	1000 tonnes	145	I	Imputed value
FBS	Food Balances (2010-)	646	Rwanda	5511	Production	S2520	Cereals, Other	2020	2020	1000 tonnes	0	I	Imputed value
FBS	Food Balances (2010-)	646	Rwanda	5142	Food	S2520	Cereals, Other	2020	2020	1000 tonnes	0	I	Imputed value
FBS	Food Balances (2010-)	646	Rwanda	5511	Production	S2532	Cassava and products	2020	2020	1000 tonnes	1280	I	Imputed value
FBS	Food Balances (2010-)	646	Rwanda	5142	Food	S2532	Cassava and products	2020	2020	1000 tonnes	1349	I	Imputed value
FBS	Food Balances (2010-)	646	Rwanda	5511	Production	S2531	Potatoes and products	2020	2020	1000 tonnes	859	I	Imputed value
FBS	Food Balances (2010-)	646	Rwanda	5142	Food	S2531	Potatoes and products	2020	2020	1000 tonnes	823	I	Imputed value
FBS	Food Balances (2010-)	646	Rwanda	5511	Production	S2533	Sweet potatoes	2020	2020	1000 tonnes	1276	I	Imputed value
FBS	Food Balances (2010-)	646	Rwanda	5142	Food	S2533	Sweet potatoes	2020	2020	1000 tonnes	1089	I	Imputed value
FBS	Food Balances (2010-)	646	Rwanda	5511	Production	S2535	Yams	2020	2020	1000 tonnes	62	I	Imputed value
FBS	Food Balances (2010-)	646	Rwanda	5142	Food	S2535	Yams	2020	2020	1000 tonnes	46	I	Imputed value
FBS	Food Balances (2010-)	646	Rwanda	5511	Production	S2534	Roots, Other	2020	2020	1000 tonnes	188	I	Imputed value
FBS	Food Balances (2010-)	646	Rwanda	5142	Food	S2534	Roots, Other	2020	2020	1000 tonnes	174	I	Imputed value
FBS	Food Balances (2010-)	646	Rwanda	5511	Production	S2536	Sugar cane	2020	2020	1000 tonnes	112	I	Imputed value
FBS	Food Balances (2010-)	646	Rwanda	5142	Food	S2536	Sugar cane	2020	2020	1000 tonnes	0	I	Imputed value
FBS	Food Balances (2010-)	646	Rwanda	5511	Production	S2542	Sugar (Raw Equivalent)	2020	2020	1000 tonnes	10	I	Imputed value
FBS	Food Balances (2010-)	646	Rwanda	5142	Food	S2542	Sugar (Raw Equivalent)	2020	2020	1000 tonnes	155	I	Imputed value
FBS	Food Balances (2010-)	646	Rwanda	5511	Production	S2543	Sweeteners, Other	2020	2020	1000 tonnes	14	I	Imputed value
FBS	Food Balances (2010-)	646	Rwanda	5142	Food	S2543	Sweeteners, Other	2020	2020	1000 tonnes	24	I	Imputed value
FBS	Food Balances (2010-)	646	Rwanda	5511	Production	S2745	Honey	2020	2020	1000 tonnes	6	I	Imputed value
FBS	Food Balances (2010-)	646	Rwanda	5142	Food	S2745	Honey	2020	2020	1000 tonnes	6	I	Imputed value
FBS	Food Balances (2010-)	646	Rwanda	5511	Production	S2546	Beans	2020	2020	1000 tonnes	439	I	Imputed value
FBS	Food Balances (2010-)	646	Rwanda	5142	Food	S2546	Beans	2020	2020	1000 tonnes	422	I	Imputed value
FBS	Food Balances (2010-)	646	Rwanda	5511	Production	S2547	Peas	2020	2020	1000 tonnes	14	I	Imputed value
FBS	Food Balances (2010-)	646	Rwanda	5142	Food	S2547	Peas	2020	2020	1000 tonnes	13	I	Imputed value
FBS	Food Balances (2010-)	646	Rwanda	5142	Food	S2549	Pulses, Other and products	2020	2020	1000 tonnes	0	I	Imputed value
FBS	Food Balances (2010-)	646	Rwanda	5142	Food	S2551	Nuts and products	2020	2020	1000 tonnes	0	I	Imputed value
FBS	Food Balances (2010-)	646	Rwanda	5511	Production	S2555	Soyabeans	2020	2020	1000 tonnes	24	I	Imputed value
FBS	Food Balances (2010-)	646	Rwanda	5142	Food	S2555	Soyabeans	2020	2020	1000 tonnes	25	I	Imputed value
FBS	Food Balances (2010-)	646	Rwanda	5511	Production	S2552	Groundnuts	2020	2020	1000 tonnes	16	I	Imputed value
FBS	Food Balances (2010-)	646	Rwanda	5142	Food	S2552	Groundnuts	2020	2020	1000 tonnes	13	I	Imputed value
FBS	Food Balances (2010-)	646	Rwanda	5511	Production	S2558	Rape and Mustardseed	2020	2020	1000 tonnes	0	I	Imputed value
FBS	Food Balances (2010-)	646	Rwanda	5142	Food	S2558	Rape and Mustardseed	2020	2020	1000 tonnes	0	I	Imputed value
FBS	Food Balances (2010-)	646	Rwanda	5142	Food	S2560	Coconuts - Incl Copra	2020	2020	1000 tonnes	0	I	Imputed value
FBS	Food Balances (2010-)	646	Rwanda	5142	Food	S2561	Sesame seed	2020	2020	1000 tonnes	0	I	Imputed value
FBS	Food Balances (2010-)	646	Rwanda	5142	Food	S2563	Olives (including preserved)	2020	2020	1000 tonnes	0	I	Imputed value
FBS	Food Balances (2010-)	646	Rwanda	5142	Food	S2571	Soyabean Oil	2020	2020	1000 tonnes	1	I	Imputed value
FBS	Food Balances (2010-)	646	Rwanda	5511	Production	S2572	Groundnut Oil	2020	2020	1000 tonnes	4	I	Imputed value
FBS	Food Balances (2010-)	646	Rwanda	5142	Food	S2572	Groundnut Oil	2020	2020	1000 tonnes	2	I	Imputed value
FBS	Food Balances (2010-)	646	Rwanda	5142	Food	S2573	Sunflowerseed Oil	2020	2020	1000 tonnes	4	I	Imputed value
FBS	Food Balances (2010-)	646	Rwanda	5142	Food	S2574	Rape and Mustard Oil	2020	2020	1000 tonnes	0	I	Imputed value
FBS	Food Balances (2010-)	646	Rwanda	5142	Food	S2575	Cottonseed Oil	2020	2020	1000 tonnes	0	I	Imputed value
FBS	Food Balances (2010-)	646	Rwanda	5142	Food	S2576	Palmkernel Oil	2020	2020	1000 tonnes	0	I	Imputed value
FBS	Food Balances (2010-)	646	Rwanda	5142	Food	S2577	Palm Oil	2020	2020	1000 tonnes	32	I	Imputed value
FBS	Food Balances (2010-)	646	Rwanda	5142	Food	S2578	Coconut Oil	2020	2020	1000 tonnes	0	I	Imputed value
FBS	Food Balances (2010-)	646	Rwanda	5142	Food	S2579	Sesameseed Oil	2020	2020	1000 tonnes	0	I	Imputed value
FBS	Food Balances (2010-)	646	Rwanda	5142	Food	S2580	Olive Oil	2020	2020	1000 tonnes	0	I	Imputed value
FBS	Food Balances (2010-)	646	Rwanda	5142	Food	S2581	Ricebran Oil	2020	2020	1000 tonnes	0	I	Imputed value
FBS	Food Balances (2010-)	646	Rwanda	5142	Food	S2582	Maize Germ Oil	2020	2020	1000 tonnes	0	I	Imputed value
FBS	Food Balances (2010-)	646	Rwanda	5142	Food	S2586	Oilcrops Oil, Other	2020	2020	1000 tonnes	0	I	Imputed value
FBS	Food Balances (2010-)	646	Rwanda	5511	Production	S2601	Tomatoes and products	2020	2020	1000 tonnes	91	I	Imputed value
FBS	Food Balances (2010-)	646	Rwanda	5142	Food	S2601	Tomatoes and products	2020	2020	1000 tonnes	88	I	Imputed value
FBS	Food Balances (2010-)	646	Rwanda	5511	Production	S2602	Onions	2020	2020	1000 tonnes	34	I	Imputed value
FBS	Food Balances (2010-)	646	Rwanda	5142	Food	S2602	Onions	2020	2020	1000 tonnes	34	I	Imputed value
FBS	Food Balances (2010-)	646	Rwanda	5511	Production	S2605	Vegetables, other	2020	2020	1000 tonnes	536	I	Imputed value
FBS	Food Balances (2010-)	646	Rwanda	5142	Food	S2605	Vegetables, other	2020	2020	1000 tonnes	491	I	Imputed value
FBS	Food Balances (2010-)	646	Rwanda	5511	Production	S2611	Oranges, Mandarines	2020	2020	1000 tonnes	4	I	Imputed value
FBS	Food Balances (2010-)	646	Rwanda	5142	Food	S2611	Oranges, Mandarines	2020	2020	1000 tonnes	8	I	Imputed value
FBS	Food Balances (2010-)	646	Rwanda	5511	Production	S2612	Lemons, Limes and products	2020	2020	1000 tonnes	7	I	Imputed value
FBS	Food Balances (2010-)	646	Rwanda	5142	Food	S2612	Lemons, Limes and products	2020	2020	1000 tonnes	7	I	Imputed value
FBS	Food Balances (2010-)	646	Rwanda	5142	Food	S2613	Grapefruit and products	2020	2020	1000 tonnes	0	I	Imputed value
FBS	Food Balances (2010-)	646	Rwanda	5142	Food	S2614	Citrus, Other	2020	2020	1000 tonnes	0	I	Imputed value
FBS	Food Balances (2010-)	646	Rwanda	5511	Production	S2615	Bananas	2020	2020	1000 tonnes	1119	I	Imputed value
FBS	Food Balances (2010-)	646	Rwanda	5142	Food	S2615	Bananas	2020	2020	1000 tonnes	812	I	Imputed value
FBS	Food Balances (2010-)	646	Rwanda	5511	Production	S2616	Plantains	2020	2020	1000 tonnes	913	I	Imputed value
FBS	Food Balances (2010-)	646	Rwanda	5142	Food	S2616	Plantains	2020	2020	1000 tonnes	837	I	Imputed value
FBS	Food Balances (2010-)	646	Rwanda	5142	Food	S2617	Apples and products	2020	2020	1000 tonnes	1	I	Imputed value
FBS	Food Balances (2010-)	646	Rwanda	5511	Production	S2618	Pineapples and products	2020	2020	1000 tonnes	18	I	Imputed value
FBS	Food Balances (2010-)	646	Rwanda	5142	Food	S2618	Pineapples and products	2020	2020	1000 tonnes	17	I	Imputed value
FBS	Food Balances (2010-)	646	Rwanda	5142	Food	S2619	Dates	2020	2020	1000 tonnes	0	I	Imputed value
FBS	Food Balances (2010-)	646	Rwanda	5142	Food	S2620	Grapes and products (excl wine)	2020	2020	1000 tonnes	0	I	Imputed value
FBS	Food Balances (2010-)	646	Rwanda	5511	Production	S2625	Fruits, other	2020	2020	1000 tonnes	115	I	Imputed value
FBS	Food Balances (2010-)	646	Rwanda	5142	Food	S2625	Fruits, other	2020	2020	1000 tonnes	110	I	Imputed value
FBS	Food Balances (2010-)	646	Rwanda	5511	Production	S2630	Coffee and products	2020	2020	1000 tonnes	20	I	Imputed value
FBS	Food Balances (2010-)	646	Rwanda	5142	Food	S2630	Coffee and products	2020	2020	1000 tonnes	1	I	Imputed value
FBS	Food Balances (2010-)	646	Rwanda	5142	Food	S2633	Cocoa Beans and products	2020	2020	1000 tonnes	0	I	Imputed value
FBS	Food Balances (2010-)	646	Rwanda	5511	Production	S2635	Tea (including mate)	2020	2020	1000 tonnes	34	I	Imputed value
FBS	Food Balances (2010-)	646	Rwanda	5142	Food	S2635	Tea (including mate)	2020	2020	1000 tonnes	0	I	Imputed value
FBS	Food Balances (2010-)	646	Rwanda	5511	Production	S2640	Pepper	2020	2020	1000 tonnes	3	I	Imputed value
FBS	Food Balances (2010-)	646	Rwanda	5142	Food	S2640	Pepper	2020	2020	1000 tonnes	3	I	Imputed value
FBS	Food Balances (2010-)	646	Rwanda	5142	Food	S2641	Pimento	2020	2020	1000 tonnes	0	I	Imputed value
FBS	Food Balances (2010-)	646	Rwanda	5511	Production	S2645	Spices, Other	2020	2020	1000 tonnes	0	I	Imputed value
FBS	Food Balances (2010-)	646	Rwanda	5142	Food	S2645	Spices, Other	2020	2020	1000 tonnes	3	I	Imputed value
FBS	Food Balances (2010-)	646	Rwanda	5142	Food	S2655	Wine	2020	2020	1000 tonnes	1	I	Imputed value
FBS	Food Balances (2010-)	646	Rwanda	5511	Production	S2656	Beer	2020	2020	1000 tonnes	220	I	Imputed value
FBS	Food Balances (2010-)	646	Rwanda	5142	Food	S2656	Beer	2020	2020	1000 tonnes	201	I	Imputed value
FBS	Food Balances (2010-)	646	Rwanda	5511	Production	S2657	Beverages, Fermented	2020	2020	1000 tonnes	101	I	Imputed value
FBS	Food Balances (2010-)	646	Rwanda	5142	Food	S2657	Beverages, Fermented	2020	2020	1000 tonnes	100	I	Imputed value
FBS	Food Balances (2010-)	646	Rwanda	5142	Food	S2658	Beverages, Alcoholic	2020	2020	1000 tonnes	3	I	Imputed value
FBS	Food Balances (2010-)	646	Rwanda	5142	Food	S2680	Infant food	2020	2020	1000 tonnes	0	I	Imputed value
FBS	Food Balances (2010-)	646	Rwanda	5142	Food	S2899	Miscellaneous	2020	2020	1000 tonnes	7	I	Imputed value

## Sheet: Cleaned and calculated_overprod
Final dataset with calculated overproduction before and after pollination loss from year 2014 to 2020 based on FAO data
FAO_Crop	Country	Consumed_crop	Year	Production.1000.tons	QtyConsum.1000.tons	Mean_Di	Overproduction.before.pollinator.loss	1- (Mean_Di)	Overproduction.after.pollinator.loss	Crop_type	Species	Insect_dependency	GroupDi	References_Di
Bananas	Rwanda	Bananas	2014	1039	754	NA	37.7984	NA	NA	Fruits	Musa spp.	Increased breeding	Indirect	in Klein et al., 2007
Beans, dry	Rwanda	Beans	2014	415	390	0.05	6.41026	0.95	1.08974	Pulses	Phaseolus vulgaris	Little	Direct	in Klein et al., 2007
Cassava, fresh	Rwanda	Cassava and products	2014	900	895	NA	0.558659	NA	NA	Tubers/roots	Manihot esculenta	Increased breeding	Indirect	in Klein et al., 2007
Chillies and peppers, green	Rwanda	Pepper	2014	3	3	0.25	0	0.75	-25	Spices/herbs	Capsicum annuum Group	Modest	Direct	in Chaudhary and Chand, 2017
Coffee, green	Rwanda	Coffee and products	2014	16	1	0.25	1500	0.75	1100	Stimulants	Coffea spp.	Modest	Direct	in Klein et al., 2007
Groundnuts	Rwanda	Groundnuts	2014	10	13	0.05	-23.0769	0.95	-26.9231	Nuts/oilseeds	Arachis hypogaea	Little	Direct	in Klein et al., 2007
Lemons and limes	Rwanda	Lemons, Limes and products	2014	7	7	0.05	0	0.95	-5	Fruits	Citrus limon and C. aurantiifolia	Little	Direct	in Klein et al., 2007
Maize (corn)	Rwanda	Maize and products	2014	583	289	0	101.73	1	101.73	Cereals	Zea mays	None	None	in Klein et al., 2007
Onions, shallots_dry	Rwanda	Onions	2014	14	14	NA	0	NA	NA	Vegetables	Allium cepa var. aggregatum	Increased seed production	Indirect	in Klein et al., 2007
Oranges	Rwanda	Oranges, Mandarines	2014	4	7	0.05	-42.8571	0.95	-45.7143	Fruits	Citrus x sinensis	Little	Direct	in Klein et al., 2007
Peas, dry	Rwanda	Peas	2014	20	22	0	-9.09091	1	-9.09091	Pulses	Pisum sativum	None	None	in Klein et al., 2007
Pineapples	Rwanda	Pineapples and products	2014	20	18	NA	11.1111	NA	NA	Fruits	Ananas comosus	Increased breeding	Indirect	in Klein et al., 2007
Plantains, cooking bananas	Rwanda	Plantains	2014	766	702	NA	9.11681	NA	NA	Fruits	Musa spp.	Increased breeding	Indirect	in Klein et al., 2007
Potatoes	Rwanda	Potatoes and products	2014	719	1300	NA	-44.6923	NA	NA	Tubers/roots	Solanum tuberosum	Increased breeding	Indirect	in Klein et al., 2007
Rice	Rwanda	Rice and products	2014	73	114	0	-35.9649	1	-35.9649	Cereals	Oryza sativa	None	None	in Klein et al., 2007
Sorghum	Rwanda	Sorghum and products	2014	141	117	0	20.5128	1	20.5128	Cereals	Sorghum bicolor	None	None	in Klein et al., 2007
Soya beans	Rwanda	Soyabeans	2014	18	22	0.25	-18.1818	0.75	-38.6364	Nuts/oilseeds	Glycine max	Modest	Direct	in Klein et al., 2007
Sweet potatoes	Rwanda	Sweet potatoes	2014	941	887	NA	6.08794	NA	NA	Tubers/roots	Ipomoea batatas	Increased breeding	Indirect	in Klein et al., 2007
Tomatoes	Rwanda	Tomatoes and products	2014	117	109	0.65	7.33945	0.35	-62.4312	Vegetables	Solanum lycopersicum	Great	Direct	in Giannini et al., 2015, in Chaudhary and Chand, 2017
Wheat	Rwanda	Wheat and products	2014	8	116	0	-93.1034	1	-93.1034	Cereals	Triticum aestivum	None	None	in Klein et al., 2007
Yams	Rwanda	Yams	2014	55	38	NA	44.7368	NA	NA	Tubers/roots	Dioscorea alata	Increased breeding	Indirect	in Klein et al., 2007
Bananas	Rwanda	Bananas	2015	1097	796	NA	37.8141	NA	NA	Fruits	Musa spp.	Increased breeding	Indirect	in Klein et al., 2007
Beans, dry	Rwanda	Beans	2015	434	404	0.05	7.42574	0.95	2.05446	Pulses	Phaseolus vulgaris	Little	Direct	in Klein et al., 2007
Cassava, fresh	Rwanda	Cassava and products	2015	925	963	NA	-3.946	NA	NA	Tubers/roots	Manihot esculenta	Increased breeding	Indirect	in Klein et al., 2007
Chillies and peppers, green	Rwanda	Pepper	2015	3	2	0.25	50	0.75	12.5	Spices/herbs	Capsicum annuum Group	Modest	Direct	in Chaudhary and Chand, 2017
Coffee, green	Rwanda	Coffee and products	2015	22	2	0.25	1000	0.75	725	Stimulants	Coffea spp.	Modest	Direct	in Klein et al., 2007
Groundnuts	Rwanda	Groundnuts	2015	11	13	0.05	-15.3846	0.95	-19.6154	Nuts/oilseeds	Arachis hypogaea	Little	Direct	in Klein et al., 2007
Lemons and limes	Rwanda	Lemons, Limes and products	2015	7	7	0.05	0	0.95	-5	Fruits	Citrus limon and C. aurantiifolia	Little	Direct	in Klein et al., 2007
Maize (corn)	Rwanda	Maize and products	2015	370	289	0	28.0277	1	28.0277	Cereals	Zea mays	None	None	in Klein et al., 2007
Onions, shallots_dry	Rwanda	Onions	2015	15	15	NA	0	NA	NA	Vegetables	Allium cepa var. aggregatum	Increased seed production	Indirect	in Klein et al., 2007
Oranges	Rwanda	Oranges, Mandarines	2015	4	7	0.05	-42.8571	0.95	-45.7143	Fruits	Citrus x sinensis	Little	Direct	in Klein et al., 2007
Peas, dry	Rwanda	Peas	2015	17	15	0	13.3333	1	13.3333	Pulses	Pisum sativum	None	None	in Klein et al., 2007
Pineapples	Rwanda	Pineapples and products	2015	17	15	NA	13.3333	NA	NA	Fruits	Ananas comosus	Increased breeding	Indirect	in Klein et al., 2007
Plantains, cooking bananas	Rwanda	Plantains	2015	766	702	NA	9.11681	NA	NA	Fruits	Musa spp.	Increased breeding	Indirect	in Klein et al., 2007
Potatoes	Rwanda	Potatoes and products	2015	743	1334	NA	-44.3028	NA	NA	Tubers/roots	Solanum tuberosum	Increased breeding	Indirect	in Klein et al., 2007
Rice	Rwanda	Rice and products	2015	97	123	0	-21.1382	1	-21.1382	Cereals	Oryza sativa	None	None	in Klein et al., 2007
Sorghum	Rwanda	Sorghum and products	2015	133	117	0	13.6752	1	13.6752	Cereals	Sorghum bicolor	None	None	in Klein et al., 2007
Soya beans	Rwanda	Soyabeans	2015	22	23	0.25	-4.34783	0.75	-28.2609	Nuts/oilseeds	Glycine max	Modest	Direct	in Klein et al., 2007
Sweet potatoes	Rwanda	Sweet potatoes	2015	931	887	NA	4.96054	NA	NA	Tubers/roots	Ipomoea batatas	Increased breeding	Indirect	in Klein et al., 2007
Tomatoes	Rwanda	Tomatoes and products	2015	119	110	0.65	8.18182	0.35	-62.1364	Vegetables	Solanum lycopersicum	Great	Direct	in Giannini et al., 2015, in Chaudhary and Chand, 2017
Wheat	Rwanda	Wheat and products	2015	8	92	0	-91.3043	1	-91.3043	Cereals	Triticum aestivum	None	None	in Klein et al., 2007
Yams	Rwanda	Yams	2015	67	40	NA	67.5	NA	NA	Tubers/roots	Dioscorea alata	Increased breeding	Indirect	in Klein et al., 2007
Bananas	Rwanda	Bananas	2016	1128	818	NA	37.8973	NA	NA	Fruits	Musa spp.	Increased breeding	Indirect	in Klein et al., 2007
Beans, dry	Rwanda	Beans	2016	438	424	0.05	3.30189	0.95	-1.86321	Pulses	Phaseolus vulgaris	Little	Direct	in Klein et al., 2007
Cassava, fresh	Rwanda	Cassava and products	2016	930	975	NA	-4.61538	NA	NA	Tubers/roots	Manihot esculenta	Increased breeding	Indirect	in Klein et al., 2007
Chillies and peppers, green	Rwanda	Pepper	2016	3	2	0.25	50	0.75	12.5	Spices/herbs	Capsicum annuum Group	Modest	Direct	in Chaudhary and Chand, 2017
Coffee, green	Rwanda	Coffee and products	2016	24	4	0.25	500	0.75	350	Stimulants	Coffea spp.	Modest	Direct	in Klein et al., 2007
Groundnuts	Rwanda	Groundnuts	2016	11	14	0.05	-21.4286	0.95	-25.3571	Nuts/oilseeds	Arachis hypogaea	Little	Direct	in Klein et al., 2007
Lemons and limes	Rwanda	Lemons, Limes and products	2016	7	7	0.05	0	0.95	-5	Fruits	Citrus limon and C. aurantiifolia	Little	Direct	in Klein et al., 2007
Maize (corn)	Rwanda	Maize and products	2016	374	294	0	27.2109	1	27.2109	Cereals	Zea mays	None	None	in Klein et al., 2007
Onions, shallots_dry	Rwanda	Onions	2016	15	15	NA	0	NA	NA	Vegetables	Allium cepa var. aggregatum	Increased seed production	Indirect	in Klein et al., 2007
Oranges	Rwanda	Oranges, Mandarines	2016	4	8	0.05	-50	0.95	-52.5	Fruits	Citrus x sinensis	Little	Direct	in Klein et al., 2007
Peas, dry	Rwanda	Peas	2016	17	15	0	13.3333	1	13.3333	Pulses	Pisum sativum	None	None	in Klein et al., 2007
Pineapples	Rwanda	Pineapples and products	2016	11	11	NA	0	NA	NA	Fruits	Ananas comosus	Increased breeding	Indirect	in Klein et al., 2007
Plantains, cooking bananas	Rwanda	Plantains	2016	771	707	NA	9.05233	NA	NA	Fruits	Musa spp.	Increased breeding	Indirect	in Klein et al., 2007
Potatoes	Rwanda	Potatoes and products	2016	751	1424	NA	-47.2612	NA	NA	Tubers/roots	Solanum tuberosum	Increased breeding	Indirect	in Klein et al., 2007
Rice	Rwanda	Rice and products	2016	111	137	0	-18.9781	1	-18.9781	Cereals	Oryza sativa	None	None	in Klein et al., 2007
Sorghum	Rwanda	Sorghum and products	2016	164	119	0	37.8151	1	37.8151	Cereals	Sorghum bicolor	None	None	in Klein et al., 2007
Soya beans	Rwanda	Soyabeans	2016	22	24	0.25	-8.33333	0.75	-31.25	Nuts/oilseeds	Glycine max	Modest	Direct	in Klein et al., 2007
Sweet potatoes	Rwanda	Sweet potatoes	2016	919	825	NA	11.3939	NA	NA	Tubers/roots	Ipomoea batatas	Increased breeding	Indirect	in Klein et al., 2007
Tomatoes	Rwanda	Tomatoes and products	2016	119	110	0.65	8.18182	0.35	-62.1364	Vegetables	Solanum lycopersicum	Great	Direct	in Giannini et al., 2015, in Chaudhary and Chand, 2017
Wheat	Rwanda	Wheat and products	2016	10	106	0	-90.566	1	-90.566	Cereals	Triticum aestivum	None	None	in Klein et al., 2007
Yams	Rwanda	Yams	2016	58	41	NA	41.4634	NA	NA	Tubers/roots	Dioscorea alata	Increased breeding	Indirect	in Klein et al., 2007
Bananas	Rwanda	Bananas	2017	1739	1262	NA	37.7971	NA	NA	Fruits	Musa spp.	Increased breeding	Indirect	in Klein et al., 2007
Beans, dry	Rwanda	Beans	2017	456	431	0.05	5.80046	0.95	0.510441	Pulses	Phaseolus vulgaris	Little	Direct	in Klein et al., 2007
Cassava, fresh	Rwanda	Cassava and products	2017	1042	1070	NA	-2.61682	NA	NA	Tubers/roots	Manihot esculenta	Increased breeding	Indirect	in Klein et al., 2007
Chillies and peppers, green	Rwanda	Pepper	2017	3	2	0.25	50	0.75	12.5	Spices/herbs	Capsicum annuum Group	Modest	Direct	in Chaudhary and Chand, 2017
Coffee, green	Rwanda	Coffee and products	2017	32	7	0.25	357.143	0.75	242.857	Stimulants	Coffea spp.	Modest	Direct	in Klein et al., 2007
Groundnuts	Rwanda	Groundnuts	2017	21	14	0.05	50	0.95	42.5	Nuts/oilseeds	Arachis hypogaea	Little	Direct	in Klein et al., 2007
Lemons and limes	Rwanda	Lemons, Limes and products	2017	5	5	0.05	0	0.95	-5	Fruits	Citrus limon and C. aurantiifolia	Little	Direct	in Klein et al., 2007
Maize (corn)	Rwanda	Maize and products	2017	358	292	0	22.6027	1	22.6027	Cereals	Zea mays	None	None	in Klein et al., 2007
Onions, shallots_dry	Rwanda	Onions	2017	12	14	NA	-14.2857	NA	NA	Vegetables	Allium cepa var. aggregatum	Increased seed production	Indirect	in Klein et al., 2007
Oranges	Rwanda	Oranges, Mandarines	2017	3	6	0.05	-50	0.95	-52.5	Fruits	Citrus x sinensis	Little	Direct	in Klein et al., 2007
Peas, dry	Rwanda	Peas	2017	12	11	0	9.09091	1	9.09091	Pulses	Pisum sativum	None	None	in Klein et al., 2007
Pineapples	Rwanda	Pineapples and products	2017	19	18	NA	5.55556	NA	NA	Fruits	Ananas comosus	Increased breeding	Indirect	in Klein et al., 2007
Plantains, cooking bananas	Rwanda	Plantains	2017	731	671	NA	8.94188	NA	NA	Fruits	Musa spp.	Increased breeding	Indirect	in Klein et al., 2007
Potatoes	Rwanda	Potatoes and products	2017	846	1386	NA	-38.961	NA	NA	Tubers/roots	Solanum tuberosum	Increased breeding	Indirect	in Klein et al., 2007
Rice	Rwanda	Rice and products	2017	109	151	0	-27.8146	1	-27.8146	Cereals	Oryza sativa	None	None	in Klein et al., 2007
Sorghum	Rwanda	Sorghum and products	2017	151	118	0	27.9661	1	27.9661	Cereals	Sorghum bicolor	None	None	in Klein et al., 2007
Soya beans	Rwanda	Soyabeans	2017	24	28	0.25	-14.2857	0.75	-35.7143	Nuts/oilseeds	Glycine max	Modest	Direct	in Klein et al., 2007
Sweet potatoes	Rwanda	Sweet potatoes	2017	1079	922	NA	17.0282	NA	NA	Tubers/roots	Ipomoea batatas	Increased breeding	Indirect	in Klein et al., 2007
Tomatoes	Rwanda	Tomatoes and products	2017	97	90	0.65	7.77778	0.35	-62.2778	Vegetables	Solanum lycopersicum	Great	Direct	in Giannini et al., 2015, in Chaudhary and Chand, 2017
Wheat	Rwanda	Wheat and products	2017	11	105	0	-89.5238	1	-89.5238	Cereals	Triticum aestivum	None	None	in Klein et al., 2007
Yams	Rwanda	Yams	2017	50	42	NA	19.0476	NA	NA	Tubers/roots	Dioscorea alata	Increased breeding	Indirect	in Klein et al., 2007
Bananas	Rwanda	Bananas	2018	1770	1284	NA	37.8505	NA	NA	Fruits	Musa spp.	Increased breeding	Indirect	in Klein et al., 2007
Beans, dry	Rwanda	Beans	2018	454	438	0.05	3.65297	0.95	-1.52968	Pulses	Phaseolus vulgaris	Little	Direct	in Klein et al., 2007
Cassava, fresh	Rwanda	Cassava and products	2018	1042	1070	NA	-2.61682	NA	NA	Tubers/roots	Manihot esculenta	Increased breeding	Indirect	in Klein et al., 2007
Chillies and peppers, green	Rwanda	Pepper	2018	3	2	0.25	50	0.75	12.5	Spices/herbs	Capsicum annuum Group	Modest	Direct	in Chaudhary and Chand, 2017
Coffee, green	Rwanda	Coffee and products	2018	39	10	0.25	290	0.75	192.5	Stimulants	Coffea spp.	Modest	Direct	in Klein et al., 2007
Groundnuts	Rwanda	Groundnuts	2018	21	15	0.05	40	0.95	33	Nuts/oilseeds	Arachis hypogaea	Little	Direct	in Klein et al., 2007
Lemons and limes	Rwanda	Lemons, Limes and products	2018	7	7	0.05	0	0.95	-5	Fruits	Citrus limon and C. aurantiifolia	Little	Direct	in Klein et al., 2007
Maize (corn)	Rwanda	Maize and products	2018	410	290	0	41.3793	1	41.3793	Cereals	Zea mays	None	None	in Klein et al., 2007
Onions, shallots_dry	Rwanda	Onions	2018	14	15	NA	-6.66667	NA	NA	Vegetables	Allium cepa var. aggregatum	Increased seed production	Indirect	in Klein et al., 2007
Oranges	Rwanda	Oranges, Mandarines	2018	3	8	0.05	-62.5	0.95	-64.375	Fruits	Citrus x sinensis	Little	Direct	in Klein et al., 2007
Peas, dry	Rwanda	Peas	2018	12	11	0	9.09091	1	9.09091	Pulses	Pisum sativum	None	None	in Klein et al., 2007
Pineapples	Rwanda	Pineapples and products	2018	18	17	NA	5.88235	NA	NA	Fruits	Ananas comosus	Increased breeding	Indirect	in Klein et al., 2007
Plantains, cooking bananas	Rwanda	Plantains	2018	760	697	NA	9.03874	NA	NA	Fruits	Musa spp.	Increased breeding	Indirect	in Klein et al., 2007
Potatoes	Rwanda	Potatoes and products	2018	847	1402	NA	-39.5863	NA	NA	Tubers/roots	Solanum tuberosum	Increased breeding	Indirect	in Klein et al., 2007
Rice	Rwanda	Rice and products	2018	120	153	0	-21.5686	1	-21.5686	Cereals	Oryza sativa	None	None	in Klein et al., 2007
Sorghum	Rwanda	Sorghum and products	2018	160	130	0	23.0769	1	23.0769	Cereals	Sorghum bicolor	None	None	in Klein et al., 2007
Soya beans	Rwanda	Soyabeans	2018	24	24	0.25	0	0.75	-25	Nuts/oilseeds	Glycine max	Modest	Direct	in Klein et al., 2007
Sweet potatoes	Rwanda	Sweet potatoes	2018	1082	925	NA	16.973	NA	NA	Tubers/roots	Ipomoea batatas	Increased breeding	Indirect	in Klein et al., 2007
Tomatoes	Rwanda	Tomatoes and products	2018	108	100	0.65	8	0.35	-62.2	Vegetables	Solanum lycopersicum	Great	Direct	in Giannini et al., 2015, in Chaudhary and Chand, 2017
Wheat	Rwanda	Wheat and products	2018	11	121	0	-90.9091	1	-90.9091	Cereals	Triticum aestivum	None	None	in Klein et al., 2007
Yams	Rwanda	Yams	2018	54	44	NA	22.7273	NA	NA	Tubers/roots	Dioscorea alata	Increased breeding	Indirect	in Klein et al., 2007
Bananas	Rwanda	Bananas	2019	1047	759	NA	37.9447	NA	NA	Fruits	Musa spp.	Increased breeding	Indirect	in Klein et al., 2007
Beans, dry	Rwanda	Beans	2019	484	443	0.05	9.25508	0.95	3.79233	Pulses	Phaseolus vulgaris	Little	Direct	in Klein et al., 2007
Cassava, fresh	Rwanda	Cassava and products	2019	1182	1258	NA	-6.04134	NA	NA	Tubers/roots	Manihot esculenta	Increased breeding	Indirect	in Klein et al., 2007
Chillies and peppers, green	Rwanda	Pepper	2019	3	2	0.25	50	0.75	12.5	Spices/herbs	Capsicum annuum Group	Modest	Direct	in Chaudhary and Chand, 2017
Coffee, green	Rwanda	Coffee and products	2019	29	4	0.25	625	0.75	443.75	Stimulants	Coffea spp.	Modest	Direct	in Klein et al., 2007
Groundnuts	Rwanda	Groundnuts	2019	20	13	0.05	53.8462	0.95	46.1538	Nuts/oilseeds	Arachis hypogaea	Little	Direct	in Klein et al., 2007
Lemons and limes	Rwanda	Lemons, Limes and products	2019	7	7	0.05	0	0.95	-5	Fruits	Citrus limon and C. aurantiifolia	Little	Direct	in Klein et al., 2007
Maize (corn)	Rwanda	Maize and products	2019	421	328	0	28.3537	1	28.3537	Cereals	Zea mays	None	None	in Klein et al., 2007
Onions, shallots_dry	Rwanda	Onions	2019	41	39	NA	5.12821	NA	NA	Vegetables	Allium cepa var. aggregatum	Increased seed production	Indirect	in Klein et al., 2007
Oranges	Rwanda	Oranges, Mandarines	2019	4	7	0.05	-42.8571	0.95	-45.7143	Fruits	Citrus x sinensis	Little	Direct	in Klein et al., 2007
Peas, dry	Rwanda	Peas	2019	15	14	0	7.14286	1	7.14286	Pulses	Pisum sativum	None	None	in Klein et al., 2007
Pineapples	Rwanda	Pineapples and products	2019	36	33	NA	9.09091	NA	NA	Fruits	Ananas comosus	Increased breeding	Indirect	in Klein et al., 2007
Plantains, cooking bananas	Rwanda	Plantains	2019	819	750	NA	9.2	NA	NA	Fruits	Musa spp.	Increased breeding	Indirect	in Klein et al., 2007
Potatoes	Rwanda	Potatoes and products	2019	973	919	NA	5.87595	NA	NA	Tubers/roots	Solanum tuberosum	Increased breeding	Indirect	in Klein et al., 2007
Rice	Rwanda	Rice and products	2019	132	187	0	-29.4118	1	-29.4118	Cereals	Oryza sativa	None	None	in Klein et al., 2007
Sorghum	Rwanda	Sorghum and products	2019	160	147	0	8.84354	1	8.84354	Cereals	Sorghum bicolor	None	None	in Klein et al., 2007
Soya beans	Rwanda	Soyabeans	2019	25	26	0.25	-3.84615	0.75	-27.8846	Nuts/oilseeds	Glycine max	Modest	Direct	in Klein et al., 2007
Sweet potatoes	Rwanda	Sweet potatoes	2019	1248	1065	NA	17.1831	NA	NA	Tubers/roots	Ipomoea batatas	Increased breeding	Indirect	in Klein et al., 2007
Tomatoes	Rwanda	Tomatoes and products	2019	106	98	0.65	8.16327	0.35	-62.1429	Vegetables	Solanum lycopersicum	Great	Direct	in Giannini et al., 2015, in Chaudhary and Chand, 2017
Wheat	Rwanda	Wheat and products	2019	16	121	0	-86.7769	1	-86.7769	Cereals	Triticum aestivum	None	None	in Klein et al., 2007
Yams	Rwanda	Yams	2019	61	46	NA	32.6087	NA	NA	Tubers/roots	Dioscorea alata	Increased breeding	Indirect	in Klein et al., 2007
Bananas	Rwanda	Bananas	2020	1119	812	NA	37.8079	NA	NA	Fruits	Musa spp.	Increased breeding	Indirect	in Klein et al., 2007
Beans, dry	Rwanda	Beans	2020	439	422	0.05	4.02844	0.95	-1.17299	Pulses	Phaseolus vulgaris	Little	Direct	in Klein et al., 2007
Cassava, fresh	Rwanda	Cassava and products	2020	1280	1349	NA	-5.1149	NA	NA	Tubers/roots	Manihot esculenta	Increased breeding	Indirect	in Klein et al., 2007
Chillies and peppers, green	Rwanda	Pepper	2020	3	3	0.25	0	0.75	-25	Spices/herbs	Capsicum annuum Group	Modest	Direct	in Chaudhary and Chand, 2017
Coffee, green	Rwanda	Coffee and products	2020	20	1	0.25	1900	0.75	1400	Stimulants	Coffea spp.	Modest	Direct	in Klein et al., 2007
Groundnuts	Rwanda	Groundnuts	2020	16	13	0.05	23.0769	0.95	16.9231	Nuts/oilseeds	Arachis hypogaea	Little	Direct	in Klein et al., 2007
Lemons and limes	Rwanda	Lemons, Limes and products	2020	7	7	0.05	0	0.95	-5	Fruits	Citrus limon and C. aurantiifolia	Little	Direct	in Klein et al., 2007
Maize (corn)	Rwanda	Maize and products	2020	449	363	0	23.6915	1	23.6915	Cereals	Zea mays	None	None	in Klein et al., 2007
Onions, shallots_dry	Rwanda	Onions	2020	34	34	NA	0	NA	NA	Vegetables	Allium cepa var. aggregatum	Increased seed production	Indirect	in Klein et al., 2007
Oranges	Rwanda	Oranges, Mandarines	2020	4	8	0.05	-50	0.95	-52.5	Fruits	Citrus x sinensis	Little	Direct	in Klein et al., 2007
Peas, dry	Rwanda	Peas	2020	14	13	0	7.69231	1	7.69231	Pulses	Pisum sativum	None	None	in Klein et al., 2007
Pineapples	Rwanda	Pineapples and products	2020	18	17	NA	5.88235	NA	NA	Fruits	Ananas comosus	Increased breeding	Indirect	in Klein et al., 2007
Plantains, cooking bananas	Rwanda	Plantains	2020	913	837	NA	9.08005	NA	NA	Fruits	Musa spp.	Increased breeding	Indirect	in Klein et al., 2007
Potatoes	Rwanda	Potatoes and products	2020	859	823	NA	4.37424	NA	NA	Tubers/roots	Solanum tuberosum	Increased breeding	Indirect	in Klein et al., 2007
Rice	Rwanda	Rice and products	2020	117	207	0	-43.4783	1	-43.4783	Cereals	Oryza sativa	None	None	in Klein et al., 2007
Sorghum	Rwanda	Sorghum and products	2020	170	145	0	17.2414	1	17.2414	Cereals	Sorghum bicolor	None	None	in Klein et al., 2007
Soya beans	Rwanda	Soyabeans	2020	24	25	0.25	-4	0.75	-28	Nuts/oilseeds	Glycine max	Modest	Direct	in Klein et al., 2007
Sweet potatoes	Rwanda	Sweet potatoes	2020	1276	1089	NA	17.1717	NA	NA	Tubers/roots	Ipomoea batatas	Increased breeding	Indirect	in Klein et al., 2007
Tomatoes	Rwanda	Tomatoes and products	2020	91	88	0.65	3.40909	0.35	-63.8068	Vegetables	Solanum lycopersicum	Great	Direct	in Giannini et al., 2015, in Chaudhary and Chand, 2017
Wheat	Rwanda	Wheat and products	2020	13	109	0	-88.0734	1	-88.0734	Cereals	Triticum aestivum	None	None	in Klein et al., 2007
Yams	Rwanda	Yams	2020	62	46	NA	34.7826	NA	NA	Tubers/roots	Dioscorea alata	Increased breeding	Indirect	in Klein et al., 2007
